# Supplementary material for: Phage vB_BveM-Goe7 represents a new genus in the subfamily Bastillevirinae
Source: Arch Virol. 2020 Feb 12;165(4):959–62. doi: 10.1007/s00705-020-04546-1 (PMC7131981; doi:10.1007/s00705-020-04546-1)
Supplement: Supplementary file 1 — Supplementary material 1 (XLSX 86 kb) [file 705_2020_4546_MOESM1_ESM.xlsx]

## Sheet: Table S1-InterProScan
Protein Accession	Sequence MD5 digest	Sequence Length	Analysis	Signature Accession	Signature Description	Start location	Stop location	Score	Status	Date	InterPro annotations - accession	InterPro annotations - description
Goe7_c_00050	f3a21f764d624f6225756ce193a429d1	125	Coils	Coil		83	103	-	T	2019-04-02
Goe7_c_00070	7c91d26297db6620180ef91d4e61d786	52	TMHMM	TMhelix	Region of a membrane-bound protein predicted to be embedded in the membrane.	27	49	-	T	2019-04-02
Goe7_c_00090	e09073a201d1ff30267f154ca5027608	122	Coils	Coil		111	122	-	T	2019-04-02
Goe7_c_00110	e4aace7c4713bab2299728ddc9c41a7a	82	Coils	Coil		31	58	-	T	2019-04-02
Goe7_c_00110	e4aace7c4713bab2299728ddc9c41a7a	82	Coils	Coil		5	25	-	T	2019-04-02
Goe7_c_00110	e4aace7c4713bab2299728ddc9c41a7a	82	SUPERFAMILY	SSF46966		3	59	5.04E-5	T	2019-04-02
Goe7_c_00120	3170f73e19ccd69a6d3f1e519d6664e3	331	PANTHER	PTHR43399		29	273	4.8E-89	T	2019-04-02
Goe7_c_00120	3170f73e19ccd69a6d3f1e519d6664e3	331	ProSitePatterns	PS00136	Serine proteases, subtilase family, aspartic acid active site.	57	68	-	T	2019-04-02	IPR023827	Peptidase S8, subtilisin, Asp-active site
Goe7_c_00120	3170f73e19ccd69a6d3f1e519d6664e3	331	MobiDBLite	mobidb-lite	consensus disorder prediction	273	308	-	T	2019-04-02
Goe7_c_00120	3170f73e19ccd69a6d3f1e519d6664e3	331	CDD	cd07477	Peptidases_S8_Subtilisin_subset	54	268	3.32568e-106	T	2019-04-02	IPR034202	Subtilisin Carlsberg-like catalytic domain
Goe7_c_00120	3170f73e19ccd69a6d3f1e519d6664e3	331	MobiDBLite	mobidb-lite	consensus disorder prediction	275	289	-	T	2019-04-02
Goe7_c_00120	3170f73e19ccd69a6d3f1e519d6664e3	331	Pfam	PF00082	Subtilase family	52	271	3.6E-52	T	2019-04-02	IPR000209	Peptidase S8/S53 domain
Goe7_c_00120	3170f73e19ccd69a6d3f1e519d6664e3	331	SUPERFAMILY	SSF52743		31	272	1.18E-88	T	2019-04-02	IPR036852	Peptidase S8/S53 domain superfamily
Goe7_c_00120	3170f73e19ccd69a6d3f1e519d6664e3	331	Gene3D	G3DSA:3.40.50.200		15	284	5.1E-103	T	2019-04-02	IPR036852	Peptidase S8/S53 domain superfamily
Goe7_c_00120	3170f73e19ccd69a6d3f1e519d6664e3	331	ProSitePatterns	PS00137	Serine proteases, subtilase family, histidine active site.	93	103	-	T	2019-04-02	IPR022398	Peptidase S8, subtilisin, His-active site
Goe7_c_00120	3170f73e19ccd69a6d3f1e519d6664e3	331	PRINTS	PR00723	Subtilisin serine protease family (S8) signature	247	263	2.8E-24	T	2019-04-02	IPR015500	Peptidase S8, subtilisin-related
Goe7_c_00120	3170f73e19ccd69a6d3f1e519d6664e3	331	PRINTS	PR00723	Subtilisin serine protease family (S8) signature	89	102	2.8E-24	T	2019-04-02	IPR015500	Peptidase S8, subtilisin-related
Goe7_c_00120	3170f73e19ccd69a6d3f1e519d6664e3	331	PRINTS	PR00723	Subtilisin serine protease family (S8) signature	52	71	2.8E-24	T	2019-04-02	IPR015500	Peptidase S8, subtilisin-related
Goe7_c_00120	3170f73e19ccd69a6d3f1e519d6664e3	331	ProSitePatterns	PS00138	Serine proteases, subtilase family, serine active site.	248	258	-	T	2019-04-02	IPR023828	Peptidase S8, subtilisin, Ser-active site
Goe7_c_00130	fbf7abaef06726a5a6c03b64bc1a786e	138	Coils	Coil		57	77	-	T	2019-04-02
Goe7_c_00130	fbf7abaef06726a5a6c03b64bc1a786e	138	TMHMM	TMhelix	Region of a membrane-bound protein predicted to be embedded in the membrane.	111	133	-	T	2019-04-02
Goe7_c_00220	7a0a6ea4194fba36b6789c4201eb4f24	134	Coils	Coil		37	57	-	T	2019-04-02
Goe7_c_00270	f3289a193fd1872795c9b2e251b70386	53	TMHMM	TMhelix	Region of a membrane-bound protein predicted to be embedded in the membrane.	4	26	-	T	2019-04-02
Goe7_c_00280	40933a4aeeffadf2a97927b5c91f574a	107	MobiDBLite	mobidb-lite	consensus disorder prediction	83	107	-	T	2019-04-02
Goe7_c_00280	40933a4aeeffadf2a97927b5c91f574a	107	MobiDBLite	mobidb-lite	consensus disorder prediction	80	107	-	T	2019-04-02
Goe7_c_00290	b324baf167d3c518b6c34415eba0864a	206	Gene3D	G3DSA:3.40.630.100		1	206	2.4E-75	T	2019-04-02	IPR038128	Poly-gamma-glutamate hydrolase superfamily
Goe7_c_00290	b324baf167d3c518b6c34415eba0864a	206	Pfam	PF05908	Poly-gamma-glutamate hydrolase	5	196	5.7E-59	T	2019-04-02	IPR008585	Poly-gamma-glutamate hydrolase
Goe7_c_00300	9326e3397a4318a796b0d3b94d92b2f9	589	SMART	SM00710		206	234	500.0	T	2019-04-02	IPR006626	Parallel beta-helix repeat
Goe7_c_00300	9326e3397a4318a796b0d3b94d92b2f9	589	SMART	SM00710		183	205	9400.0	T	2019-04-02	IPR006626	Parallel beta-helix repeat
Goe7_c_00300	9326e3397a4318a796b0d3b94d92b2f9	589	SMART	SM00710		320	341	120.0	T	2019-04-02	IPR006626	Parallel beta-helix repeat
Goe7_c_00300	9326e3397a4318a796b0d3b94d92b2f9	589	SMART	SM00710		245	267	1700.0	T	2019-04-02	IPR006626	Parallel beta-helix repeat
Goe7_c_00300	9326e3397a4318a796b0d3b94d92b2f9	589	SMART	SM00710		480	503	1900.0	T	2019-04-02	IPR006626	Parallel beta-helix repeat
Goe7_c_00300	9326e3397a4318a796b0d3b94d92b2f9	589	SMART	SM00710		287	313	78.0	T	2019-04-02	IPR006626	Parallel beta-helix repeat
Goe7_c_00300	9326e3397a4318a796b0d3b94d92b2f9	589	SMART	SM00710		105	146	1100.0	T	2019-04-02	IPR006626	Parallel beta-helix repeat
Goe7_c_00300	9326e3397a4318a796b0d3b94d92b2f9	589	SMART	SM00710		147	169	390.0	T	2019-04-02	IPR006626	Parallel beta-helix repeat
Goe7_c_00300	9326e3397a4318a796b0d3b94d92b2f9	589	SMART	SM00710		504	530	2900.0	T	2019-04-02	IPR006626	Parallel beta-helix repeat
Goe7_c_00300	9326e3397a4318a796b0d3b94d92b2f9	589	SUPERFAMILY	SSF51126		382	555	1.13E-9	T	2019-04-02	IPR011050	Pectin lyase fold/virulence factor
Goe7_c_00300	9326e3397a4318a796b0d3b94d92b2f9	589	Gene3D	G3DSA:2.160.20.10		14	343	1.3E-27	T	2019-04-02	IPR012334	Pectin lyase fold
Goe7_c_00300	9326e3397a4318a796b0d3b94d92b2f9	589	SUPERFAMILY	SSF51126		33	393	1.69E-22	T	2019-04-02	IPR011050	Pectin lyase fold/virulence factor
Goe7_c_00300	9326e3397a4318a796b0d3b94d92b2f9	589	Pfam	PF13229	Right handed beta helix region	325	469	6.1E-8	T	2019-04-02	IPR039448	Right handed beta helix domain
Goe7_c_00300	9326e3397a4318a796b0d3b94d92b2f9	589	Gene3D	G3DSA:2.160.20.10		375	584	5.9E-10	T	2019-04-02	IPR012334	Pectin lyase fold
Goe7_c_00320	2afbc2849ec97ae04fd9d337ec703dc2	254	Pfam	PF12227	Protein of unknown function (DUF3603)	41	238	1.6E-12	T	2019-04-02	IPR020909	UPF0736
Goe7_c_00330	65e2433a80ff3c671d162f090669b236	162	PIRSF	PIRSF000194		1	162	1.1E-47	T	2019-04-02	IPR012259	Dihydrofolate reductase
Goe7_c_00330	65e2433a80ff3c671d162f090669b236	162	PANTHER	PTHR22778		3	159	8.5E-37	T	2019-04-02
Goe7_c_00330	65e2433a80ff3c671d162f090669b236	162	PRINTS	PR00070	Dihydrofolate reductase signature	41	52	6.8E-10	T	2019-04-02
Goe7_c_00330	65e2433a80ff3c671d162f090669b236	162	PRINTS	PR00070	Dihydrofolate reductase signature	93	107	6.8E-10	T	2019-04-02
Goe7_c_00330	65e2433a80ff3c671d162f090669b236	162	PRINTS	PR00070	Dihydrofolate reductase signature	14	24	6.8E-10	T	2019-04-02
Goe7_c_00330	65e2433a80ff3c671d162f090669b236	162	PRINTS	PR00070	Dihydrofolate reductase signature	28	36	6.8E-10	T	2019-04-02
Goe7_c_00330	65e2433a80ff3c671d162f090669b236	162	Pfam	PF00186	Dihydrofolate reductase	3	159	2.6E-49	T	2019-04-02	IPR001796	Dihydrofolate reductase domain
Goe7_c_00330	65e2433a80ff3c671d162f090669b236	162	CDD	cd00209	DHFR	3	158	2.21565e-56	T	2019-04-02	IPR001796	Dihydrofolate reductase domain
Goe7_c_00330	65e2433a80ff3c671d162f090669b236	162	ProSiteProfiles	PS51330	Dihydrofolate reductase (DHFR) domain profile.	2	159	40876	T	2019-04-02	IPR001796	Dihydrofolate reductase domain
Goe7_c_00330	65e2433a80ff3c671d162f090669b236	162	Gene3D	G3DSA:3.40.430.10		1	161	6.4E-52	T	2019-04-02	IPR024072	Dihydrofolate reductase-like domain superfamily
Goe7_c_00330	65e2433a80ff3c671d162f090669b236	162	SUPERFAMILY	SSF53597		1	159	2.42E-48	T	2019-04-02	IPR024072	Dihydrofolate reductase-like domain superfamily
Goe7_c_00330	65e2433a80ff3c671d162f090669b236	162	PANTHER	PTHR22778:SF16		3	159	8.5E-37	T	2019-04-02	IPR012259	Dihydrofolate reductase
Goe7_c_00340	2dc607631f7dd19bd35431b2bac4627c	197	SUPERFAMILY	SSF52540		1	192	3.27E-13	T	2019-04-02	IPR027417	P-loop containing nucleoside triphosphate hydrolase
Goe7_c_00340	2dc607631f7dd19bd35431b2bac4627c	197	Gene3D	G3DSA:3.40.50.300		1	197	2.8E-32	T	2019-04-02
Goe7_c_00340	2dc607631f7dd19bd35431b2bac4627c	197	Coils	Coil		142	162	-	T	2019-04-02
Goe7_c_00350	2bdd1c2da7e8db86270ce41d92d139e2	310	Pfam	PF00303	Thymidylate synthase	7	302	5.9E-106	T	2019-04-02	IPR023451	Thymidylate synthase/dCMP hydroxymethylase domain
Goe7_c_00350	2bdd1c2da7e8db86270ce41d92d139e2	310	Gene3D	G3DSA:3.30.572.10		1	303	1.1E-119	T	2019-04-02	IPR036926	Thymidylate synthase/dCMP hydroxymethylase superfamily
Goe7_c_00350	2bdd1c2da7e8db86270ce41d92d139e2	310	PRINTS	PR00108	Thymidylate synthase family signature	236	253	1.3E-47	T	2019-04-02	IPR000398	Thymidylate synthase
Goe7_c_00350	2bdd1c2da7e8db86270ce41d92d139e2	310	PRINTS	PR00108	Thymidylate synthase family signature	154	173	1.3E-47	T	2019-04-02	IPR000398	Thymidylate synthase
Goe7_c_00350	2bdd1c2da7e8db86270ce41d92d139e2	310	PRINTS	PR00108	Thymidylate synthase family signature	180	195	1.3E-47	T	2019-04-02	IPR000398	Thymidylate synthase
Goe7_c_00350	2bdd1c2da7e8db86270ce41d92d139e2	310	PRINTS	PR00108	Thymidylate synthase family signature	46	67	1.3E-47	T	2019-04-02	IPR000398	Thymidylate synthase
Goe7_c_00350	2bdd1c2da7e8db86270ce41d92d139e2	310	PRINTS	PR00108	Thymidylate synthase family signature	198	224	1.3E-47	T	2019-04-02	IPR000398	Thymidylate synthase
Goe7_c_00350	2bdd1c2da7e8db86270ce41d92d139e2	310	PANTHER	PTHR11548:SF2		3	302	3.2E-110	T	2019-04-02
Goe7_c_00350	2bdd1c2da7e8db86270ce41d92d139e2	310	ProSitePatterns	PS00091	Thymidylate synthase active site.	165	193	-	T	2019-04-02	IPR020940	Thymidylate synthase, active site
Goe7_c_00350	2bdd1c2da7e8db86270ce41d92d139e2	310	PANTHER	PTHR11548		3	302	3.2E-110	T	2019-04-02
Goe7_c_00350	2bdd1c2da7e8db86270ce41d92d139e2	310	CDD	cd00351	TS_Pyrimidine_HMase	8	256	2.65103e-100	T	2019-04-02	IPR023451	Thymidylate synthase/dCMP hydroxymethylase domain
Goe7_c_00350	2bdd1c2da7e8db86270ce41d92d139e2	310	SUPERFAMILY	SSF55831		3	301	3.93E-115	T	2019-04-02	IPR036926	Thymidylate synthase/dCMP hydroxymethylase superfamily
Goe7_c_00350	2bdd1c2da7e8db86270ce41d92d139e2	310	TIGRFAM	TIGR03284	thym_sym: thymidylate synthase	7	301	2.0E-116	T	2019-04-02	IPR000398	Thymidylate synthase
Goe7_c_00350	2bdd1c2da7e8db86270ce41d92d139e2	310	Hamap	MF_00008	Thymidylate synthase [thyA].	5	303	36148	T	2019-04-02	IPR000398	Thymidylate synthase
Goe7_c_00360	653a192657349cbf922a46c7eb892770	248	Pfam	PF10127	RNA repair pathway DNA polymerase beta family	8	82	3.9E-8	T	2019-04-02	IPR018775	RNA repair pathway DNA polymerase beta
Goe7_c_00370	cf967d2386d8c35886f4cdb5187f66d8	83	TMHMM	TMhelix	Region of a membrane-bound protein predicted to be embedded in the membrane.	54	76	-	T	2019-04-02
Goe7_c_00370	cf967d2386d8c35886f4cdb5187f66d8	83	TMHMM	TMhelix	Region of a membrane-bound protein predicted to be embedded in the membrane.	7	29	-	T	2019-04-02
Goe7_c_00380	48de5b5c20f91864efafb112b5a91c1e	191	SUPERFAMILY	SSF53098		2	183	6.55E-7	T	2019-04-02	IPR012337	Ribonuclease H-like superfamily
Goe7_c_00380	48de5b5c20f91864efafb112b5a91c1e	191	Pfam	PF16473	3' exoribonuclease, RNase T-like	3	176	5.3E-9	T	2019-04-02	IPR033390	3'-5' exoribonuclease Rv2179c-like domain
Goe7_c_00380	48de5b5c20f91864efafb112b5a91c1e	191	Gene3D	G3DSA:3.30.420.10		2	188	7.5E-33	T	2019-04-02	IPR036397	Ribonuclease H superfamily
Goe7_c_00390	20e16281c5fcfdcbfb52c73e15581c12	203	Coils	Coil		49	69	-	T	2019-04-02
Goe7_c_00400	cb2ca92adfd47a121c61228238355b9c	235	SUPERFAMILY	SSF52540		4	219	6.7E-17	T	2019-04-02	IPR027417	P-loop containing nucleoside triphosphate hydrolase
Goe7_c_00400	cb2ca92adfd47a121c61228238355b9c	235	Pfam	PF02562	PhoH-like protein	20	205	1.4E-27	T	2019-04-02	IPR003714	PhoH-like protein
Goe7_c_00400	cb2ca92adfd47a121c61228238355b9c	235	Gene3D	G3DSA:3.40.50.300		18	225	2.0E-33	T	2019-04-02
Goe7_c_00400	cb2ca92adfd47a121c61228238355b9c	235	PANTHER	PTHR30473		12	205	1.6E-22	T	2019-04-02
Goe7_c_00420	f30d935bca07860975715c5001ee89b8	360	SUPERFAMILY	SSF158634		250	301	2.62E-10	T	2019-04-02
Goe7_c_00420	f30d935bca07860975715c5001ee89b8	360	Pfam	PF01510	N-acetylmuramoyl-L-alanine amidase	23	141	6.5E-23	T	2019-04-02	IPR002502	N-acetylmuramoyl-L-alanine amidase domain
Goe7_c_00420	f30d935bca07860975715c5001ee89b8	360	SUPERFAMILY	SSF158634		178	240	1.83E-11	T	2019-04-02
Goe7_c_00420	f30d935bca07860975715c5001ee89b8	360	Gene3D	G3DSA:3.40.80.10		1	159	3.2E-45	T	2019-04-02	IPR036505	N-acetylmuramoyl-L-alanine amidase/PGRP domain superfamily
Goe7_c_00420	f30d935bca07860975715c5001ee89b8	360	SUPERFAMILY	SSF158634		312	357	8.76E-9	T	2019-04-02
Goe7_c_00420	f30d935bca07860975715c5001ee89b8	360	PANTHER	PTHR30417:SF1		25	234	3.1E-20	T	2019-04-02
Goe7_c_00420	f30d935bca07860975715c5001ee89b8	360	Pfam	PF12200	Domain of unknown function (DUF3597)	186	232	2.1E-7	T	2019-04-02	IPR022016	Domain of unknown function DUF3597
Goe7_c_00420	f30d935bca07860975715c5001ee89b8	360	PANTHER	PTHR30417		25	234	3.1E-20	T	2019-04-02
Goe7_c_00420	f30d935bca07860975715c5001ee89b8	360	CDD	cd06583	PGRP	26	143	7.13709e-30	T	2019-04-02	IPR002502	N-acetylmuramoyl-L-alanine amidase domain
Goe7_c_00420	f30d935bca07860975715c5001ee89b8	360	SMART	SM00644		15	141	8.1E-28	T	2019-04-02	IPR002502	N-acetylmuramoyl-L-alanine amidase domain
Goe7_c_00420	f30d935bca07860975715c5001ee89b8	360	SUPERFAMILY	SSF55846		18	158	1.44E-38	T	2019-04-02	IPR036505	N-acetylmuramoyl-L-alanine amidase/PGRP domain superfamily
Goe7_c_00440	29b95c5bb0c6bf066f131a85b75db425	253	TMHMM	TMhelix	Region of a membrane-bound protein predicted to be embedded in the membrane.	5	27	-	T	2019-04-02
Goe7_c_00450	d9dd08349fd9162a8d55cf914ee09072	294	MobiDBLite	mobidb-lite	consensus disorder prediction	122	169	-	T	2019-04-02
Goe7_c_00460	83ca0547b014886519bd8d5b8d574132	597	Gene3D	G3DSA:3.40.50.300		18	230	1.6E-11	T	2019-04-02
Goe7_c_00460	83ca0547b014886519bd8d5b8d574132	597	Pfam	PF05876	Phage terminase large subunit (GpA)	64	428	4.0E-25	T	2019-04-02	IPR008866	Bacteriophage lambda, GpA
Goe7_c_00500	870ab560c4aaf1cff6a08c57a907c27a	87	SignalP_EUK	SignalP-TM		1	24	-	T	2019-04-02
Goe7_c_00500	870ab560c4aaf1cff6a08c57a907c27a	87	TMHMM	TMhelix	Region of a membrane-bound protein predicted to be embedded in the membrane.	39	58	-	T	2019-04-02
Goe7_c_00500	870ab560c4aaf1cff6a08c57a907c27a	87	Coils	Coil		81	87	-	T	2019-04-02
Goe7_c_00500	870ab560c4aaf1cff6a08c57a907c27a	87	TMHMM	TMhelix	Region of a membrane-bound protein predicted to be embedded in the membrane.	7	29	-	T	2019-04-02
Goe7_c_00510	23e71d366175017de6e9b45b0b9d00e3	99	TMHMM	TMhelix	Region of a membrane-bound protein predicted to be embedded in the membrane.	7	29	-	T	2019-04-02
Goe7_c_00510	23e71d366175017de6e9b45b0b9d00e3	99	TMHMM	TMhelix	Region of a membrane-bound protein predicted to be embedded in the membrane.	44	63	-	T	2019-04-02
Goe7_c_00520	c3a390b0a385759c3cd0517c3a97c2f9	119	Coils	Coil		92	112	-	T	2019-04-02
Goe7_c_00530	8a0d82b3ddf220f98e33d42dd90fd8b3	109	Coils	Coil		5	32	-	T	2019-04-02
Goe7_c_00530	8a0d82b3ddf220f98e33d42dd90fd8b3	109	TMHMM	TMhelix	Region of a membrane-bound protein predicted to be embedded in the membrane.	84	106	-	T	2019-04-02
Goe7_c_00530	8a0d82b3ddf220f98e33d42dd90fd8b3	109	Coils	Coil		54	81	-	T	2019-04-02
Goe7_c_00570	debf481d36cdda2f2ec8d53aa188d5ef	100	Gene3D	G3DSA:1.10.260.40		12	98	1.6E-15	T	2019-04-02
Goe7_c_00570	debf481d36cdda2f2ec8d53aa188d5ef	100	SMART	SM00530		20	75	2.3E-11	T	2019-04-02	IPR001387	Cro/C1-type helix-turn-helix domain
Goe7_c_00570	debf481d36cdda2f2ec8d53aa188d5ef	100	Pfam	PF01381	Helix-turn-helix	21	71	1.4E-10	T	2019-04-02	IPR001387	Cro/C1-type helix-turn-helix domain
Goe7_c_00570	debf481d36cdda2f2ec8d53aa188d5ef	100	ProSiteProfiles	PS50943	Cro/C1-type HTH domain profile.	21	75	13816	T	2019-04-02	IPR001387	Cro/C1-type helix-turn-helix domain
Goe7_c_00570	debf481d36cdda2f2ec8d53aa188d5ef	100	CDD	cd00093	HTH_XRE	19	75	2.31043e-06	T	2019-04-02	IPR001387	Cro/C1-type helix-turn-helix domain
Goe7_c_00570	debf481d36cdda2f2ec8d53aa188d5ef	100	SUPERFAMILY	SSF47413		14	82	5.36E-15	T	2019-04-02	IPR010982	Lambda repressor-like, DNA-binding domain superfamily
Goe7_c_00570	debf481d36cdda2f2ec8d53aa188d5ef	100	PANTHER	PTHR10245		16	91	2.5E-12	T	2019-04-02
Goe7_c_00660	e1746ef7a9032b1e0d23aa4fee36511c	549	Pfam	PF04860	Phage portal protein	154	454	1.1E-25	T	2019-04-02	IPR006944	Bacteriophage/Gene transfer agent portal protein
Goe7_c_00660	e1746ef7a9032b1e0d23aa4fee36511c	549	MobiDBLite	mobidb-lite	consensus disorder prediction	504	538	-	T	2019-04-02
Goe7_c_00660	e1746ef7a9032b1e0d23aa4fee36511c	549	MobiDBLite	mobidb-lite	consensus disorder prediction	367	390	-	T	2019-04-02
Goe7_c_00660	e1746ef7a9032b1e0d23aa4fee36511c	549	MobiDBLite	mobidb-lite	consensus disorder prediction	504	549	-	T	2019-04-02
Goe7_c_00670	a50ba3f23a57d5f74636b1084d72beed	274	Pfam	PF04586	Caudovirus prohead serine protease	43	177	4.6E-6	T	2019-04-02	IPR006433	Prohead protease
Goe7_c_00680	9591c391aaf3be945cfaf094ed65e73a	298	MobiDBLite	mobidb-lite	consensus disorder prediction	66	80	-	T	2019-04-02
Goe7_c_00680	9591c391aaf3be945cfaf094ed65e73a	298	MobiDBLite	mobidb-lite	consensus disorder prediction	191	212	-	T	2019-04-02
Goe7_c_00680	9591c391aaf3be945cfaf094ed65e73a	298	Coils	Coil		136	163	-	T	2019-04-02
Goe7_c_00680	9591c391aaf3be945cfaf094ed65e73a	298	MobiDBLite	mobidb-lite	consensus disorder prediction	1	104	-	T	2019-04-02
Goe7_c_00680	9591c391aaf3be945cfaf094ed65e73a	298	MobiDBLite	mobidb-lite	consensus disorder prediction	81	104	-	T	2019-04-02
Goe7_c_00680	9591c391aaf3be945cfaf094ed65e73a	298	MobiDBLite	mobidb-lite	consensus disorder prediction	171	243	-	T	2019-04-02
Goe7_c_00680	9591c391aaf3be945cfaf094ed65e73a	298	MobiDBLite	mobidb-lite	consensus disorder prediction	12	51	-	T	2019-04-02
Goe7_c_00690	26f3bc02abbd9b2a22663c7d74f2da0a	470	TMHMM	TMhelix	Region of a membrane-bound protein predicted to be embedded in the membrane.	427	449	-	T	2019-04-02
Goe7_c_00700	3f045fbf98ac7bfd581d774267da8cde	81	Coils	Coil		47	69	-	T	2019-04-02
Goe7_c_00700	3f045fbf98ac7bfd581d774267da8cde	81	MobiDBLite	mobidb-lite	consensus disorder prediction	49	81	-	T	2019-04-02
Goe7_c_00730	43e37942e89c77be89c87bf4622caad1	211	SignalP_GRAM_POSITIVE	SignalP-TM		1	10	-	T	2019-04-02
Goe7_c_00730	43e37942e89c77be89c87bf4622caad1	211	MobiDBLite	mobidb-lite	consensus disorder prediction	139	159	-	T	2019-04-02
Goe7_c_00730	43e37942e89c77be89c87bf4622caad1	211	MobiDBLite	mobidb-lite	consensus disorder prediction	141	159	-	T	2019-04-02
Goe7_c_00780	61b13860879ae47066edacfc215b5fa8	196	SignalP_GRAM_POSITIVE	SignalP-TM		1	25	-	T	2019-04-02
Goe7_c_00780	61b13860879ae47066edacfc215b5fa8	196	SignalP_GRAM_NEGATIVE	SignalP-noTM		1	19	-	T	2019-04-02
Goe7_c_00780	61b13860879ae47066edacfc215b5fa8	196	CDD	cd14667	3D_containing_proteins	106	195	4.87663e-33	T	2019-04-02
Goe7_c_00780	61b13860879ae47066edacfc215b5fa8	196	SignalP_EUK	SignalP-noTM		1	19	-	T	2019-04-02
Goe7_c_00780	61b13860879ae47066edacfc215b5fa8	196	SUPERFAMILY	SSF158634		30	74	6.67E-8	T	2019-04-02
Goe7_c_00780	61b13860879ae47066edacfc215b5fa8	196	Gene3D	G3DSA:2.40.40.10		76	190	1.6E-7	T	2019-04-02	IPR036908	RlpA-like domain superfamily
Goe7_c_00780	61b13860879ae47066edacfc215b5fa8	196	Pfam	PF06725	3D domain	135	196	1.1E-21	T	2019-04-02	IPR010611	3D domain
Goe7_c_00780	61b13860879ae47066edacfc215b5fa8	196	SUPERFAMILY	SSF50685		136	183	1.05E-9	T	2019-04-02	IPR036908	RlpA-like domain superfamily
Goe7_c_00780	61b13860879ae47066edacfc215b5fa8	196	PANTHER	PTHR39160		89	196	1.8E-39	T	2019-04-02
Goe7_c_00790	59975dd34751d9ee530c7324acfa6d44	192	MobiDBLite	mobidb-lite	consensus disorder prediction	42	122	-	T	2019-04-02
Goe7_c_00790	59975dd34751d9ee530c7324acfa6d44	192	MobiDBLite	mobidb-lite	consensus disorder prediction	52	105	-	T	2019-04-02
Goe7_c_00820	ec7fe33a68eba6f6f3e18f7eb62a6048	1270	TMHMM	TMhelix	Region of a membrane-bound protein predicted to be embedded in the membrane.	926	948	-	T	2019-04-02
Goe7_c_00820	ec7fe33a68eba6f6f3e18f7eb62a6048	1270	Coils	Coil		653	680	-	T	2019-04-02
Goe7_c_00820	ec7fe33a68eba6f6f3e18f7eb62a6048	1270	Coils	Coil		287	314	-	T	2019-04-02
Goe7_c_00820	ec7fe33a68eba6f6f3e18f7eb62a6048	1270	Coils	Coil		93	124	-	T	2019-04-02
Goe7_c_00820	ec7fe33a68eba6f6f3e18f7eb62a6048	1270	PANTHER	PTHR33308:SF7		1099	1218	1.8E-13	T	2019-04-02
Goe7_c_00820	ec7fe33a68eba6f6f3e18f7eb62a6048	1270	TMHMM	TMhelix	Region of a membrane-bound protein predicted to be embedded in the membrane.	708	730	-	T	2019-04-02
Goe7_c_00820	ec7fe33a68eba6f6f3e18f7eb62a6048	1270	Coils	Coil		1270	1270	-	T	2019-04-02
Goe7_c_00820	ec7fe33a68eba6f6f3e18f7eb62a6048	1270	MobiDBLite	mobidb-lite	consensus disorder prediction	977	1000	-	T	2019-04-02
Goe7_c_00820	ec7fe33a68eba6f6f3e18f7eb62a6048	1270	PANTHER	PTHR33308		1099	1218	1.8E-13	T	2019-04-02
Goe7_c_00820	ec7fe33a68eba6f6f3e18f7eb62a6048	1270	Pfam	PF01832	Mannosyl-glycoprotein endo-beta-N-acetylglucosaminidase	1106	1211	3.0E-18	T	2019-04-02	IPR002901	Mannosyl-glycoprotein endo-beta-N-acetylglucosamidase-like domain
Goe7_c_00820	ec7fe33a68eba6f6f3e18f7eb62a6048	1270	Gene3D	G3DSA:1.10.530.10		1097	1212	1.3E-16	T	2019-04-02
Goe7_c_00820	ec7fe33a68eba6f6f3e18f7eb62a6048	1270	SMART	SM00047		1092	1222	9.3E-14	T	2019-04-02	IPR002901	Mannosyl-glycoprotein endo-beta-N-acetylglucosamidase-like domain
Goe7_c_00820	ec7fe33a68eba6f6f3e18f7eb62a6048	1270	Coils	Coil		58	85	-	T	2019-04-02
Goe7_c_00820	ec7fe33a68eba6f6f3e18f7eb62a6048	1270	TMHMM	TMhelix	Region of a membrane-bound protein predicted to be embedded in the membrane.	897	919	-	T	2019-04-02
Goe7_c_00820	ec7fe33a68eba6f6f3e18f7eb62a6048	1270	MobiDBLite	mobidb-lite	consensus disorder prediction	954	1000	-	T	2019-04-02
Goe7_c_00820	ec7fe33a68eba6f6f3e18f7eb62a6048	1270	TMHMM	TMhelix	Region of a membrane-bound protein predicted to be embedded in the membrane.	865	887	-	T	2019-04-02
Goe7_c_00830	b8469ad20b63855a38404d7db28cab36	345	Gene3D	G3DSA:3.40.960.10		132	244	3.0E-11	T	2019-04-02
Goe7_c_00840	137026c3b3927d517d2ee136bcecee7f	719	Pfam	PF00877	NlpC/P60 family	589	711	4.2E-16	T	2019-04-02	IPR000064	Endopeptidase, NLPC/P60 domain
Goe7_c_00840	137026c3b3927d517d2ee136bcecee7f	719	Gene3D	G3DSA:3.90.1720.10		578	718	6.7E-22	T	2019-04-02
Goe7_c_00840	137026c3b3927d517d2ee136bcecee7f	719	SUPERFAMILY	SSF54001		605	713	3.68E-18	T	2019-04-02	IPR038765	Papain-like cysteine peptidase superfamily
Goe7_c_00850	e3596469e8a02abc99fa4757cc007d9c	689	Coils	Coil		567	594	-	T	2019-04-02
Goe7_c_00860	14fac62f9cd60ac0c0b06b888c6ff8bf	1241	MobiDBLite	mobidb-lite	consensus disorder prediction	196	219	-	T	2019-04-02
Goe7_c_00860	14fac62f9cd60ac0c0b06b888c6ff8bf	1241	MobiDBLite	mobidb-lite	consensus disorder prediction	205	219	-	T	2019-04-02
Goe7_c_00870	97a36c7e9a193de682b249ac6dbadade	970	ProSiteProfiles	PS51688	Intramolecular chaperone auto-processing (ICA) domain profile.	829	955	11.91	T	2019-04-02	IPR030392	Intramolecular chaperone auto-processing domain
Goe7_c_00870	97a36c7e9a193de682b249ac6dbadade	970	Coils	Coil		941	968	-	T	2019-04-02
Goe7_c_00880	f3b20221e34f7a7165ebb08b3f8751d5	55	Coils	Coil		36	55	-	T	2019-04-02
Goe7_c_00900	2540194b4d2b877f8759fa23d55bb1d5	159	Pfam	PF05708	Permuted papain-like amidase enzyme, YaeF/YiiX, C92 family	6	94	6.4E-10	T	2019-04-02	IPR024453	Permuted papain-like amidase enzyme, YaeF/YiiX, C92 family
Goe7_c_00900	2540194b4d2b877f8759fa23d55bb1d5	159	Gene3D	G3DSA:3.90.1720.10		1	159	1.6E-19	T	2019-04-02
Goe7_c_00900	2540194b4d2b877f8759fa23d55bb1d5	159	SUPERFAMILY	SSF54001		3	151	1.54E-19	T	2019-04-02	IPR038765	Papain-like cysteine peptidase superfamily
Goe7_c_00930	13b3765a2926a157b3762da0c47d7965	242	Gene3D	G3DSA:3.10.450.40		115	228	3.5E-10	T	2019-04-02
Goe7_c_00930	13b3765a2926a157b3762da0c47d7965	242	Gene3D	G3DSA:3.10.350.10		2	75	1.0E-5	T	2019-04-02	IPR036779	LysM domain superfamily
Goe7_c_00930	13b3765a2926a157b3762da0c47d7965	242	CDD	cd00118	LysM	7	66	0.00224229	T	2019-04-02	IPR018392	LysM domain
Goe7_c_00930	13b3765a2926a157b3762da0c47d7965	242	SUPERFAMILY	SSF160719		130	220	2.62E-14	T	2019-04-02
Goe7_c_00930	13b3765a2926a157b3762da0c47d7965	242	Pfam	PF10934	Protein of unknown function (DUF2634)	114	214	9.9E-10	T	2019-04-02	IPR020288	Protein of unknown function DUF2634
Goe7_c_00940	ecf9eaa95d66d564a5d48443c7e94436	348	Pfam	PF04865	Baseplate J-like protein	65	308	2.8E-33	T	2019-04-02	IPR006949	Baseplate protein J-like
Goe7_c_00940	ecf9eaa95d66d564a5d48443c7e94436	348	PANTHER	PTHR37829		52	345	1.6E-15	T	2019-04-02
Goe7_c_00960	d4e4e055e8360428c93a6eab9698acc0	425	Pfam	PF05701	Weak chloroplast movement under blue light	46	199	3.1E-9	T	2019-04-02	IPR008545	WEB family
Goe7_c_00960	d4e4e055e8360428c93a6eab9698acc0	425	SUPERFAMILY	SSF57997		54	180	1.5E-7	T	2019-04-02
Goe7_c_00960	d4e4e055e8360428c93a6eab9698acc0	425	Pfam	PF18454	Major tropism determinant N-terminal domain	9	39	1.2E-7	T	2019-04-02
Goe7_c_00960	d4e4e055e8360428c93a6eab9698acc0	425	Gene3D	G3DSA:1.20.5.340		40	119	1.4E-12	T	2019-04-02
Goe7_c_00960	d4e4e055e8360428c93a6eab9698acc0	425	Gene3D	G3DSA:1.20.5.340		120	191	6.4E-10	T	2019-04-02
Goe7_c_00960	d4e4e055e8360428c93a6eab9698acc0	425	Coils	Coil		88	129	-	T	2019-04-02
Goe7_c_00980	6064d533631e722f18147151d6600efb	1166	Pfam	PF16075	Domain of unknown function (DUF4815)	10	619	1.5E-159	T	2019-04-02	IPR032096	Domain of unknown function DUF4815
Goe7_c_00990	f33c418a7e38a0fca27317d3c6fffa49	56	Coils	Coil		31	56	-	T	2019-04-02
Goe7_c_01000	76b7047e4beebe7061949083f8203b01	184	Coils	Coil		161	181	-	T	2019-04-02
Goe7_c_01000	76b7047e4beebe7061949083f8203b01	184	Coils	Coil		39	59	-	T	2019-04-02
Goe7_c_01010	e2fff829ef65927088220f64d7d60edc	590	PANTHER	PTHR11274:SF10		116	207	1.7E-32	T	2019-04-02
Goe7_c_01010	e2fff829ef65927088220f64d7d60edc	590	Pfam	PF04851	Type III restriction enzyme, res subunit	118	368	1.8E-11	T	2019-04-02	IPR006935	Helicase/UvrB, N-terminal
Goe7_c_01010	e2fff829ef65927088220f64d7d60edc	590	PANTHER	PTHR11274:SF10		417	547	1.7E-32	T	2019-04-02
Goe7_c_01010	e2fff829ef65927088220f64d7d60edc	590	ProSiteProfiles	PS51194	Superfamilies 1 and 2 helicase C-terminal domain profile.	442	589	12481	T	2019-04-02	IPR001650	Helicase, C-terminal
Goe7_c_01010	e2fff829ef65927088220f64d7d60edc	590	PANTHER	PTHR11274:SF10		327	408	1.7E-32	T	2019-04-02
Goe7_c_01010	e2fff829ef65927088220f64d7d60edc	590	PANTHER	PTHR11274		116	207	1.7E-32	T	2019-04-02
Goe7_c_01010	e2fff829ef65927088220f64d7d60edc	590	PANTHER	PTHR11274		417	547	1.7E-32	T	2019-04-02
Goe7_c_01010	e2fff829ef65927088220f64d7d60edc	590	SUPERFAMILY	SSF52540		28	372	2.47E-22	T	2019-04-02	IPR027417	P-loop containing nucleoside triphosphate hydrolase
Goe7_c_01010	e2fff829ef65927088220f64d7d60edc	590	PANTHER	PTHR11274		327	408	1.7E-32	T	2019-04-02
Goe7_c_01010	e2fff829ef65927088220f64d7d60edc	590	CDD	cd00079	HELICc	430	556	6.84624e-05	T	2019-04-02	IPR001650	Helicase, C-terminal
Goe7_c_01010	e2fff829ef65927088220f64d7d60edc	590	Pfam	PF00271	Helicase conserved C-terminal domain	443	546	9.1E-13	T	2019-04-02	IPR001650	Helicase, C-terminal
Goe7_c_01010	e2fff829ef65927088220f64d7d60edc	590	Gene3D	G3DSA:3.40.50.300		411	588	1.2E-36	T	2019-04-02
Goe7_c_01010	e2fff829ef65927088220f64d7d60edc	590	SMART	SM00487		116	397	5.3E-5	T	2019-04-02	IPR014001	Helicase superfamily 1/2, ATP-binding domain
Goe7_c_01010	e2fff829ef65927088220f64d7d60edc	590	ProSiteProfiles	PS51192	Superfamilies 1 and 2 helicase ATP-binding type-1 domain profile.	128	385	8598	T	2019-04-02	IPR014001	Helicase superfamily 1/2, ATP-binding domain
Goe7_c_01010	e2fff829ef65927088220f64d7d60edc	590	Gene3D	G3DSA:3.40.50.300		106	242	4.6E-9	T	2019-04-02
Goe7_c_01010	e2fff829ef65927088220f64d7d60edc	590	Gene3D	G3DSA:3.40.50.300		256	387	8.9E-9	T	2019-04-02
Goe7_c_01010	e2fff829ef65927088220f64d7d60edc	590	SUPERFAMILY	SSF52540		318	569	1.26E-26	T	2019-04-02	IPR027417	P-loop containing nucleoside triphosphate hydrolase
Goe7_c_01010	e2fff829ef65927088220f64d7d60edc	590	SMART	SM00490		466	547	2.4E-13	T	2019-04-02	IPR001650	Helicase, C-terminal
Goe7_c_01020	9efea9c3135a74f4c3e8ac1c59bb6cf4	304	Pfam	PF01844	HNH endonuclease	241	284	1.7E-5	T	2019-04-02	IPR002711	HNH endonuclease
Goe7_c_01030	7025b00e2130e5f2e70abea8d3fe73ee	562	SUPERFAMILY	SSF46785		12	72	3.55E-6	T	2019-04-02	IPR036390	Winged helix DNA-binding domain superfamily
Goe7_c_01030	7025b00e2130e5f2e70abea8d3fe73ee	562	Pfam	PF13545	Crp-like helix-turn-helix domain	17	85	2.3E-6	T	2019-04-02	IPR012318	Crp-type HTH domain
Goe7_c_01030	7025b00e2130e5f2e70abea8d3fe73ee	562	Gene3D	G3DSA:1.10.10.10		15	93	9.6E-7	T	2019-04-02	IPR036388	Winged helix-like DNA-binding domain superfamily
Goe7_c_01040	ba9986509c0804f9f11478c6d1b3dfe7	487	PANTHER	PTHR30153		129	363	4.1E-13	T	2019-04-02
Goe7_c_01040	ba9986509c0804f9f11478c6d1b3dfe7	487	ProSiteProfiles	PS51199	Superfamily 4 helicase domain profile.	169	441	19981	T	2019-04-02	IPR007694	DNA helicase, DnaB-like, C-terminal
Goe7_c_01040	ba9986509c0804f9f11478c6d1b3dfe7	487	MobiDBLite	mobidb-lite	consensus disorder prediction	456	487	-	T	2019-04-02
Goe7_c_01040	ba9986509c0804f9f11478c6d1b3dfe7	487	MobiDBLite	mobidb-lite	consensus disorder prediction	456	471	-	T	2019-04-02
Goe7_c_01040	ba9986509c0804f9f11478c6d1b3dfe7	487	Pfam	PF03796	DnaB-like helicase C terminal domain	176	390	8.6E-16	T	2019-04-02	IPR007694	DNA helicase, DnaB-like, C-terminal
Goe7_c_01040	ba9986509c0804f9f11478c6d1b3dfe7	487	SUPERFAMILY	SSF52540		175	416	6.24E-22	T	2019-04-02	IPR027417	P-loop containing nucleoside triphosphate hydrolase
Goe7_c_01040	ba9986509c0804f9f11478c6d1b3dfe7	487	SMART	SM00382		193	416	4.1E-5	T	2019-04-02	IPR003593	AAA+ ATPase domain
Goe7_c_01040	ba9986509c0804f9f11478c6d1b3dfe7	487	Gene3D	G3DSA:3.40.50.300		152	428	9.8E-39	T	2019-04-02
Goe7_c_01050	e836352bc2522a7fb90da7fb1e267a6b	354	Gene3D	G3DSA:3.60.21.10		4	259	3.6E-40	T	2019-04-02	IPR029052	Metallo-dependent phosphatase-like
Goe7_c_01050	e836352bc2522a7fb90da7fb1e267a6b	354	SUPERFAMILY	SSF56300		4	284	1.12E-35	T	2019-04-02
Goe7_c_01050	e836352bc2522a7fb90da7fb1e267a6b	354	Pfam	PF00149	Calcineurin-like phosphoesterase	4	209	1.7E-11	T	2019-04-02	IPR004843	Calcineurin-like phosphoesterase domain, ApaH type
Goe7_c_01050	e836352bc2522a7fb90da7fb1e267a6b	354	PANTHER	PTHR30337		1	335	1.6E-40	T	2019-04-02
Goe7_c_01060	64cdcae7f8c990fc9198ee3ca1755591	632	SUPERFAMILY	SSF75712		278	370	8.5E-10	T	2019-04-02
Goe7_c_01060	64cdcae7f8c990fc9198ee3ca1755591	632	Coils	Coil		246	273	-	T	2019-04-02
Goe7_c_01060	64cdcae7f8c990fc9198ee3ca1755591	632	SUPERFAMILY	SSF52540		1	625	1.19E-31	T	2019-04-02	IPR027417	P-loop containing nucleoside triphosphate hydrolase
Goe7_c_01060	64cdcae7f8c990fc9198ee3ca1755591	632	Pfam	PF13476	AAA domain	5	226	2.2E-14	T	2019-04-02	IPR038729	Rad50/SbcC-type AAA domain
Goe7_c_01060	64cdcae7f8c990fc9198ee3ca1755591	632	Coils	Coil		179	206	-	T	2019-04-02
Goe7_c_01060	64cdcae7f8c990fc9198ee3ca1755591	632	PANTHER	PTHR32114		193	455	7.1E-59	T	2019-04-02	IPR027050	SbcC-like
Goe7_c_01060	64cdcae7f8c990fc9198ee3ca1755591	632	PANTHER	PTHR32114		441	626	7.1E-59	T	2019-04-02	IPR027050	SbcC-like
Goe7_c_01060	64cdcae7f8c990fc9198ee3ca1755591	632	PANTHER	PTHR32114		1	281	7.1E-59	T	2019-04-02	IPR027050	SbcC-like
Goe7_c_01060	64cdcae7f8c990fc9198ee3ca1755591	632	Coils	Coil		283	317	-	T	2019-04-02
Goe7_c_01060	64cdcae7f8c990fc9198ee3ca1755591	632	Coils	Coil		357	412	-	T	2019-04-02
Goe7_c_01060	64cdcae7f8c990fc9198ee3ca1755591	632	Coils	Coil		436	463	-	T	2019-04-02
Goe7_c_01060	64cdcae7f8c990fc9198ee3ca1755591	632	Gene3D	G3DSA:3.40.50.300		277	627	1.9E-26	T	2019-04-02
Goe7_c_01060	64cdcae7f8c990fc9198ee3ca1755591	632	Gene3D	G3DSA:3.40.50.300		1	276	3.0E-33	T	2019-04-02
Goe7_c_01080	5e668f6dc0711d20e84549d3edbce118	355	Pfam	PF01807	CHC2 zinc finger	15	75	5.5E-12	T	2019-04-02	IPR002694	Zinc finger, CHC2-type
Goe7_c_01080	5e668f6dc0711d20e84549d3edbce118	355	SUPERFAMILY	SSF57783		7	76	5.44E-19	T	2019-04-02
Goe7_c_01080	5e668f6dc0711d20e84549d3edbce118	355	PANTHER	PTHR30313		14	80	9.9E-18	T	2019-04-02
Goe7_c_01080	5e668f6dc0711d20e84549d3edbce118	355	Gene3D	G3DSA:3.90.580.10		2	83	3.0E-16	T	2019-04-02	IPR036977	DNA Primase, CHC2-type zinc finger
Goe7_c_01080	5e668f6dc0711d20e84549d3edbce118	355	SUPERFAMILY	SSF56731		137	339	1.28E-13	T	2019-04-02
Goe7_c_01080	5e668f6dc0711d20e84549d3edbce118	355	SMART	SM00400		23	74	9.6E-6	T	2019-04-02	IPR002694	Zinc finger, CHC2-type
Goe7_c_01090	b5963a12424bd04e6608a390d0d3e299	245	Pfam	PF00692	dUTPase	17	100	2.5E-7	T	2019-04-02	IPR029054	dUTPase-like
Goe7_c_01090	b5963a12424bd04e6608a390d0d3e299	245	PANTHER	PTHR11241		7	206	1.8E-18	T	2019-04-02	IPR008181	Deoxyuridine triphosphate nucleotidohydrolase
Goe7_c_01090	b5963a12424bd04e6608a390d0d3e299	245	SUPERFAMILY	SSF51283		6	206	1.16E-22	T	2019-04-02	IPR036157	dUTPase-like superfamily
Goe7_c_01100	22e05733e8ec1a2aef33f7804e5129df	117	MobiDBLite	mobidb-lite	consensus disorder prediction	96	117	-	T	2019-04-02
Goe7_c_01110	1e4e185b79d78c68141e47fd52740aaa	121	Coils	Coil		74	101	-	T	2019-04-02
Goe7_c_01130	e7c28435246b32a3e91a7d596e7500da	205	ProDom	PD927567	D14 PHAGE GP54 SPO1 GENE ORF78 ORF063 ORF064	26	146	6.0E-37	T	2019-04-02
Goe7_c_01150	2410b4caceb70f65eb9ef309074ee115	122	SUPERFAMILY	SSF52218		1	115	8.66E-22	T	2019-04-02	IPR029039	Flavoprotein-like superfamily
Goe7_c_01150	2410b4caceb70f65eb9ef309074ee115	122	PANTHER	PTHR37297		1	119	1.5E-42	T	2019-04-02	IPR004465	Ribonucleotide reductase Class Ib, NrdI
Goe7_c_01150	2410b4caceb70f65eb9ef309074ee115	122	Pfam	PF07972	NrdI Flavodoxin like	3	113	1.2E-33	T	2019-04-02	IPR004465	Ribonucleotide reductase Class Ib, NrdI
Goe7_c_01150	2410b4caceb70f65eb9ef309074ee115	122	Gene3D	G3DSA:3.40.50.360		1	122	1.2E-40	T	2019-04-02	IPR029039	Flavoprotein-like superfamily
Goe7_c_01150	2410b4caceb70f65eb9ef309074ee115	122	PIRSF	PIRSF005087		1	122	1.8E-39	T	2019-04-02	IPR004465	Ribonucleotide reductase Class Ib, NrdI
Goe7_c_01150	2410b4caceb70f65eb9ef309074ee115	122	TIGRFAM	TIGR00333	nrdI: nrdI protein	3	117	4.2E-41	T	2019-04-02	IPR004465	Ribonucleotide reductase Class Ib, NrdI
Goe7_c_01160	3dc82eec01c25d2c0f7861c19d48f896	699	Pfam	PF00317	Ribonucleotide reductase, all-alpha domain	90	162	5.1E-17	T	2019-04-02	IPR013509	Ribonucleotide reductase large subunit, N-terminal
Goe7_c_01160	3dc82eec01c25d2c0f7861c19d48f896	699	PRINTS	PR01183	Ribonucleotide reductase large chain signature	242	261	3.8E-28	T	2019-04-02	IPR000788	Ribonucleotide reductase large subunit, C-terminal
Goe7_c_01160	3dc82eec01c25d2c0f7861c19d48f896	699	PRINTS	PR01183	Ribonucleotide reductase large chain signature	419	442	3.8E-28	T	2019-04-02	IPR000788	Ribonucleotide reductase large subunit, C-terminal
Goe7_c_01160	3dc82eec01c25d2c0f7861c19d48f896	699	PRINTS	PR01183	Ribonucleotide reductase large chain signature	458	480	3.8E-28	T	2019-04-02	IPR000788	Ribonucleotide reductase large subunit, C-terminal
Goe7_c_01160	3dc82eec01c25d2c0f7861c19d48f896	699	PRINTS	PR01183	Ribonucleotide reductase large chain signature	568	595	3.8E-28	T	2019-04-02	IPR000788	Ribonucleotide reductase large subunit, C-terminal
Goe7_c_01160	3dc82eec01c25d2c0f7861c19d48f896	699	PRINTS	PR01183	Ribonucleotide reductase large chain signature	486	509	3.8E-28	T	2019-04-02	IPR000788	Ribonucleotide reductase large subunit, C-terminal
Goe7_c_01160	3dc82eec01c25d2c0f7861c19d48f896	699	PRINTS	PR01183	Ribonucleotide reductase large chain signature	375	386	3.8E-28	T	2019-04-02	IPR000788	Ribonucleotide reductase large subunit, C-terminal
Goe7_c_01160	3dc82eec01c25d2c0f7861c19d48f896	699	SUPERFAMILY	SSF51998		166	688	1.56E-166	T	2019-04-02
Goe7_c_01160	3dc82eec01c25d2c0f7861c19d48f896	699	Pfam	PF08343	Ribonucleotide reductase N-terminal	8	88	1.5E-28	T	2019-04-02	IPR013554	Ribonucleotide reductase N-terminal
Goe7_c_01160	3dc82eec01c25d2c0f7861c19d48f896	699	PANTHER	PTHR11573		2	699	0.0	T	2019-04-02	IPR039718	Ribonucleoside-diphosphate reductase large subunit
Goe7_c_01160	3dc82eec01c25d2c0f7861c19d48f896	699	Gene3D	G3DSA:3.20.70.20		151	685	2.3E-184	T	2019-04-02
Goe7_c_01160	3dc82eec01c25d2c0f7861c19d48f896	699	ProSitePatterns	PS00089	Ribonucleotide reductase large subunit signature.	557	579	-	T	2019-04-02	IPR000788	Ribonucleotide reductase large subunit, C-terminal
Goe7_c_01160	3dc82eec01c25d2c0f7861c19d48f896	699	CDD	cd01679	RNR_I	117	686	0.0	T	2019-04-02
Goe7_c_01160	3dc82eec01c25d2c0f7861c19d48f896	699	PANTHER	PTHR11573:SF19		2	699	0.0	T	2019-04-02
Goe7_c_01160	3dc82eec01c25d2c0f7861c19d48f896	699	SUPERFAMILY	SSF48168		7	165	5.1E-48	T	2019-04-02	IPR008926	Ribonucleotide reductase R1 subunit, N-terminal
Goe7_c_01160	3dc82eec01c25d2c0f7861c19d48f896	699	Pfam	PF02867	Ribonucleotide reductase, barrel domain	167	683	9.5E-137	T	2019-04-02	IPR000788	Ribonucleotide reductase large subunit, C-terminal
Goe7_c_01160	3dc82eec01c25d2c0f7861c19d48f896	699	Gene3D	G3DSA:1.10.1650.20		285	337	2.3E-184	T	2019-04-02
Goe7_c_01160	3dc82eec01c25d2c0f7861c19d48f896	699	TIGRFAM	TIGR04170	RNR_1b_NrdE: ribonucleoside-diphosphate reductase, class 1b, alpha subunit	7	699	0.0	T	2019-04-02	IPR026459	Ribonucleotide reductase, class 1b, subunit NrdE
Goe7_c_01160	3dc82eec01c25d2c0f7861c19d48f896	699	TIGRFAM	TIGR02506	NrdE_NrdA: ribonucleoside-diphosphate reductase, alpha subunit	94	687	1.4E-171	T	2019-04-02	IPR013346	Ribonucleotide reductase, class I , alpha subunit
Goe7_c_01180	d7af923c51f5c403a9cca087c2eaee88	59	Coils	Coil		31	58	-	T	2019-04-02
Goe7_c_01190	8351351e28056ab2aa0440c232bc40db	327	PIRSF	PIRSF000355		1	320	3.9E-90	T	2019-04-02	IPR000358	Ribonucleotide reductase small subunit family
Goe7_c_01190	8351351e28056ab2aa0440c232bc40db	327	SUPERFAMILY	SSF47240		5	323	4.96E-90	T	2019-04-02	IPR009078	Ferritin-like superfamily
Goe7_c_01190	8351351e28056ab2aa0440c232bc40db	327	ProSitePatterns	PS00368	Ribonucleotide reductase small subunit signature.	97	114	-	T	2019-04-02	IPR030475	Ribonucleotide reductase small subunit, acitve site
Goe7_c_01190	8351351e28056ab2aa0440c232bc40db	327	PANTHER	PTHR23409		1	323	2.0E-150	T	2019-04-02	IPR000358	Ribonucleotide reductase small subunit family
Goe7_c_01190	8351351e28056ab2aa0440c232bc40db	327	Gene3D	G3DSA:1.10.620.20		4	294	2.6E-107	T	2019-04-02	IPR012348	Ribonucleotide reductase-like
Goe7_c_01190	8351351e28056ab2aa0440c232bc40db	327	PANTHER	PTHR23409:SF32		1	323	2.0E-150	T	2019-04-02
Goe7_c_01190	8351351e28056ab2aa0440c232bc40db	327	CDD	cd01049	RNRR2	11	293	9.621e-101	T	2019-04-02	IPR033909	Ribonucleotide reductase small subunit
Goe7_c_01190	8351351e28056ab2aa0440c232bc40db	327	Pfam	PF00268	Ribonucleotide reductase, small chain	10	285	6.5E-84	T	2019-04-02	IPR000358	Ribonucleotide reductase small subunit family
Goe7_c_01190	8351351e28056ab2aa0440c232bc40db	327	TIGRFAM	TIGR04171	RNR_1b_NrdF: ribonucleoside-diphosphate reductase, class 1b, beta subunit	7	323	1.7E-140	T	2019-04-02	IPR026494	Ribonucleoside reductase subunit beta, NrdF
Goe7_c_01200	054514e4150e50a9e6cab6c92247080f	78	Coils	Coil		77	78	-	T	2019-04-02
Goe7_c_01200	054514e4150e50a9e6cab6c92247080f	78	CDD	cd02947	TRX_family	23	78	2.45009e-05	T	2019-04-02
Goe7_c_01200	054514e4150e50a9e6cab6c92247080f	78	SUPERFAMILY	SSF52833		6	77	3.52E-10	T	2019-04-02	IPR036249	Thioredoxin-like superfamily
Goe7_c_01200	054514e4150e50a9e6cab6c92247080f	78	Gene3D	G3DSA:3.40.30.10		9	78	2.8E-9	T	2019-04-02
Goe7_c_01210	b5b661cd6eb5721fa4265e95be341d4d	259	PANTHER	PTHR12553:SF61		5	238	2.0E-29	T	2019-04-02
Goe7_c_01210	b5b661cd6eb5721fa4265e95be341d4d	259	Pfam	PF00753	Metallo-beta-lactamase superfamily	22	183	1.2E-14	T	2019-04-02	IPR001279	Metallo-beta-lactamase
Goe7_c_01210	b5b661cd6eb5721fa4265e95be341d4d	259	SUPERFAMILY	SSF56281		6	237	4.06E-29	T	2019-04-02	IPR036866	Ribonuclease Z/Hydroxyacylglutathione hydrolase-like
Goe7_c_01210	b5b661cd6eb5721fa4265e95be341d4d	259	PANTHER	PTHR12553		5	238	2.0E-29	T	2019-04-02
Goe7_c_01210	b5b661cd6eb5721fa4265e95be341d4d	259	SMART	SM00849		21	224	9.1E-6	T	2019-04-02	IPR001279	Metallo-beta-lactamase
Goe7_c_01210	b5b661cd6eb5721fa4265e95be341d4d	259	Gene3D	G3DSA:3.60.15.10		5	254	7.6E-25	T	2019-04-02	IPR036866	Ribonuclease Z/Hydroxyacylglutathione hydrolase-like
Goe7_c_01260	b148f98e6ba6501f49e70959f0cfb96c	257	Coils	Coil		30	57	-	T	2019-04-02
Goe7_c_01270	4da882ce9cf9ca307b1581db3de09c25	97	SUPERFAMILY	SSF47729		3	89	4.86E-11	T	2019-04-02	IPR010992	Integration host factor (IHF)-like DNA-binding domain superfamily
Goe7_c_01270	4da882ce9cf9ca307b1581db3de09c25	97	Pfam	PF00216	Bacterial DNA-binding protein	3	88	1.8E-9	T	2019-04-02	IPR000119	Histone-like DNA-binding protein
Goe7_c_01270	4da882ce9cf9ca307b1581db3de09c25	97	Gene3D	G3DSA:4.10.520.10		3	90	1.1E-5	T	2019-04-02	IPR010992	Integration host factor (IHF)-like DNA-binding domain superfamily
Goe7_c_01280	bca05cb2e6af9670d9096b8ed6e5da47	1101	Gene3D	G3DSA:3.30.70.370		761	1039	2.4E-69	T	2019-04-02
Goe7_c_01280	bca05cb2e6af9670d9096b8ed6e5da47	1101	SMART	SM00474		301	490	0.0018	T	2019-04-02	IPR002562	3'-5' exonuclease domain
Goe7_c_01280	bca05cb2e6af9670d9096b8ed6e5da47	1101	Pfam	PF01612	3'-5' exonuclease	305	459	1.2E-11	T	2019-04-02	IPR002562	3'-5' exonuclease domain
Goe7_c_01280	bca05cb2e6af9670d9096b8ed6e5da47	1101	SUPERFAMILY	SSF52141		21	128	9.16E-5	T	2019-04-02	IPR036895	Uracil-DNA glycosylase-like domain superfamily
Goe7_c_01280	bca05cb2e6af9670d9096b8ed6e5da47	1101	PANTHER	PTHR10133		226	1046	9.0E-82	T	2019-04-02	IPR002298	DNA polymerase A
Goe7_c_01280	bca05cb2e6af9670d9096b8ed6e5da47	1101	SUPERFAMILY	SSF56672		561	1042	9.45E-98	T	2019-04-02
Goe7_c_01280	bca05cb2e6af9670d9096b8ed6e5da47	1101	PRINTS	PR00868	DNA-polymerase family A (pol I) signature	804	827	1.1E-32	T	2019-04-02	IPR002298	DNA polymerase A
Goe7_c_01280	bca05cb2e6af9670d9096b8ed6e5da47	1101	PRINTS	PR00868	DNA-polymerase family A (pol I) signature	895	906	1.1E-32	T	2019-04-02	IPR002298	DNA polymerase A
Goe7_c_01280	bca05cb2e6af9670d9096b8ed6e5da47	1101	PRINTS	PR00868	DNA-polymerase family A (pol I) signature	752	774	1.1E-32	T	2019-04-02	IPR002298	DNA polymerase A
Goe7_c_01280	bca05cb2e6af9670d9096b8ed6e5da47	1101	PRINTS	PR00868	DNA-polymerase family A (pol I) signature	917	928	1.1E-32	T	2019-04-02	IPR002298	DNA polymerase A
Goe7_c_01280	bca05cb2e6af9670d9096b8ed6e5da47	1101	PRINTS	PR00868	DNA-polymerase family A (pol I) signature	834	847	1.1E-32	T	2019-04-02	IPR002298	DNA polymerase A
Goe7_c_01280	bca05cb2e6af9670d9096b8ed6e5da47	1101	PRINTS	PR00868	DNA-polymerase family A (pol I) signature	949	965	1.1E-32	T	2019-04-02	IPR002298	DNA polymerase A
Goe7_c_01280	bca05cb2e6af9670d9096b8ed6e5da47	1101	PRINTS	PR00868	DNA-polymerase family A (pol I) signature	858	883	1.1E-32	T	2019-04-02	IPR002298	DNA polymerase A
Goe7_c_01280	bca05cb2e6af9670d9096b8ed6e5da47	1101	PRINTS	PR00868	DNA-polymerase family A (pol I) signature	979	992	1.1E-32	T	2019-04-02	IPR002298	DNA polymerase A
Goe7_c_01280	bca05cb2e6af9670d9096b8ed6e5da47	1101	SUPERFAMILY	SSF53098		299	551	6.15E-20	T	2019-04-02	IPR012337	Ribonuclease H-like superfamily
Goe7_c_01280	bca05cb2e6af9670d9096b8ed6e5da47	1101	Pfam	PF00476	DNA polymerase family A	654	1040	6.8E-75	T	2019-04-02	IPR001098	DNA-directed DNA polymerase, family A, palm domain
Goe7_c_01280	bca05cb2e6af9670d9096b8ed6e5da47	1101	Gene3D	G3DSA:3.40.470.10		2	162	3.1E-11	T	2019-04-02	IPR036895	Uracil-DNA glycosylase-like domain superfamily
Goe7_c_01280	bca05cb2e6af9670d9096b8ed6e5da47	1101	Coils	Coil		145	165	-	T	2019-04-02
Goe7_c_01280	bca05cb2e6af9670d9096b8ed6e5da47	1101	SMART	SM00482		792	996	7.9E-43	T	2019-04-02	IPR001098	DNA-directed DNA polymerase, family A, palm domain
Goe7_c_01280	bca05cb2e6af9670d9096b8ed6e5da47	1101	Gene3D	G3DSA:1.10.150.20		813	956	2.4E-69	T	2019-04-02
Goe7_c_01300	59953c53f8048086d3c156869826a3b4	425	MobiDBLite	mobidb-lite	consensus disorder prediction	288	341	-	T	2019-04-02
Goe7_c_01300	59953c53f8048086d3c156869826a3b4	425	MobiDBLite	mobidb-lite	consensus disorder prediction	288	412	-	T	2019-04-02
Goe7_c_01310	5b5430a581af1f9ea4e87385e94d2d37	403	PRINTS	PR00142	RecA protein signature	94	123	1.2E-16	T	2019-04-02	IPR013765	DNA recombination and repair protein RecA
Goe7_c_01310	5b5430a581af1f9ea4e87385e94d2d37	403	PRINTS	PR00142	RecA protein signature	225	253	1.2E-16	T	2019-04-02	IPR013765	DNA recombination and repair protein RecA
Goe7_c_01310	5b5430a581af1f9ea4e87385e94d2d37	403	PRINTS	PR00142	RecA protein signature	258	287	1.2E-16	T	2019-04-02	IPR013765	DNA recombination and repair protein RecA
Goe7_c_01310	5b5430a581af1f9ea4e87385e94d2d37	403	Gene3D	G3DSA:3.40.50.300		33	340	1.4E-59	T	2019-04-02
Goe7_c_01310	5b5430a581af1f9ea4e87385e94d2d37	403	Pfam	PF00154	recA bacterial DNA recombination protein	47	281	2.7E-36	T	2019-04-02	IPR013765	DNA recombination and repair protein RecA
Goe7_c_01310	5b5430a581af1f9ea4e87385e94d2d37	403	SUPERFAMILY	SSF52540		34	282	2.31E-30	T	2019-04-02	IPR027417	P-loop containing nucleoside triphosphate hydrolase
Goe7_c_01310	5b5430a581af1f9ea4e87385e94d2d37	403	PANTHER	PTHR22942		28	319	5.5E-42	T	2019-04-02
Goe7_c_01310	5b5430a581af1f9ea4e87385e94d2d37	403	ProSiteProfiles	PS50163	RecA family profile 2.	222	287	13651	T	2019-04-02	IPR020587	DNA recombination and repair protein RecA, monomer-monomer interface
Goe7_c_01310	5b5430a581af1f9ea4e87385e94d2d37	403	PANTHER	PTHR22942:SF1		28	319	5.5E-42	T	2019-04-02	IPR013765	DNA recombination and repair protein RecA
Goe7_c_01340	110ff6b5a66f7fc1a700c4e1befcfa30	105	TMHMM	TMhelix	Region of a membrane-bound protein predicted to be embedded in the membrane.	61	80	-	T	2019-04-02
Goe7_c_01340	110ff6b5a66f7fc1a700c4e1befcfa30	105	Pfam	PF04688	SPP1 phage holin	26	98	2.5E-13	T	2019-04-02	IPR006479	Holin
Goe7_c_01340	110ff6b5a66f7fc1a700c4e1befcfa30	105	TMHMM	TMhelix	Region of a membrane-bound protein predicted to be embedded in the membrane.	29	51	-	T	2019-04-02
Goe7_c_01350	b39632cbcc482e3a789bb3e8115c08a6	172	MobiDBLite	mobidb-lite	consensus disorder prediction	145	172	-	T	2019-04-02
Goe7_c_01380	8febc580539cdddfa777ad55583f9ed7	436	SUPERFAMILY	SSF56300		172	395	1.77E-13	T	2019-04-02
Goe7_c_01380	8febc580539cdddfa777ad55583f9ed7	436	Gene3D	G3DSA:3.60.21.10		171	414	5.6E-13	T	2019-04-02	IPR029052	Metallo-dependent phosphatase-like
Goe7_c_01380	8febc580539cdddfa777ad55583f9ed7	436	Pfam	PF00149	Calcineurin-like phosphoesterase	172	367	2.1E-5	T	2019-04-02	IPR004843	Calcineurin-like phosphoesterase domain, ApaH type
Goe7_c_01390	b6bfbbb82e06dbecea879b6f52a6f74a	125	TMHMM	TMhelix	Region of a membrane-bound protein predicted to be embedded in the membrane.	84	106	-	T	2019-04-02
Goe7_c_01390	b6bfbbb82e06dbecea879b6f52a6f74a	125	TMHMM	TMhelix	Region of a membrane-bound protein predicted to be embedded in the membrane.	47	69	-	T	2019-04-02
Goe7_c_01390	b6bfbbb82e06dbecea879b6f52a6f74a	125	TMHMM	TMhelix	Region of a membrane-bound protein predicted to be embedded in the membrane.	4	26	-	T	2019-04-02
Goe7_c_01400	016ec51ddda1d185292c83e58795d005	203	MobiDBLite	mobidb-lite	consensus disorder prediction	184	203	-	T	2019-04-02
Goe7_c_01440	255d0987c8e402453d54a45c8de02225	175	MobiDBLite	mobidb-lite	consensus disorder prediction	140	175	-	T	2019-04-02
Goe7_c_01440	255d0987c8e402453d54a45c8de02225	175	MobiDBLite	mobidb-lite	consensus disorder prediction	1	37	-	T	2019-04-02
Goe7_c_01440	255d0987c8e402453d54a45c8de02225	175	MobiDBLite	mobidb-lite	consensus disorder prediction	141	155	-	T	2019-04-02
Goe7_c_01470	0d4e23e0d9c0ef9d4924592a15c1e37a	178	SUPERFAMILY	SSF57783		110	169	7.65E-9	T	2019-04-02
Goe7_c_01470	0d4e23e0d9c0ef9d4924592a15c1e37a	178	MobiDBLite	mobidb-lite	consensus disorder prediction	1	31	-	T	2019-04-02
Goe7_c_01470	0d4e23e0d9c0ef9d4924592a15c1e37a	178	Pfam	PF01807	CHC2 zinc finger	115	165	7.6E-6	T	2019-04-02	IPR002694	Zinc finger, CHC2-type
Goe7_c_01470	0d4e23e0d9c0ef9d4924592a15c1e37a	178	MobiDBLite	mobidb-lite	consensus disorder prediction	1	25	-	T	2019-04-02
Goe7_c_01470	0d4e23e0d9c0ef9d4924592a15c1e37a	178	Gene3D	G3DSA:3.90.580.10		81	175	9.8E-9	T	2019-04-02	IPR036977	DNA Primase, CHC2-type zinc finger
Goe7_c_01500	2270ae8dedcefac9ab490c666a9ae6f2	176	Gene3D	G3DSA:1.10.10.60		14	59	1.8E-5	T	2019-04-02
Goe7_c_01590	819e48f815f12452ee1d05bf04eb679a	343	MobiDBLite	mobidb-lite	consensus disorder prediction	160	179	-	T	2019-04-02
Goe7_c_01590	819e48f815f12452ee1d05bf04eb679a	343	TIGRFAM	TIGR02937	sigma70-ECF: RNA polymerase sigma factor, sigma-70 family	25	245	1.9E-20	T	2019-04-02	IPR014284	RNA polymerase sigma-70 like domain
Goe7_c_01590	819e48f815f12452ee1d05bf04eb679a	343	Pfam	PF08281	Sigma-70, region 4	192	235	2.0E-8	T	2019-04-02	IPR013249	RNA polymerase sigma factor 70, region 4 type 2
Goe7_c_01590	819e48f815f12452ee1d05bf04eb679a	343	Pfam	PF04542	Sigma-70 region 2	30	89	3.0E-9	T	2019-04-02	IPR007627	RNA polymerase sigma-70 region 2
Goe7_c_01590	819e48f815f12452ee1d05bf04eb679a	343	PANTHER	PTHR30603:SF17		3	245	5.5E-25	T	2019-04-02
Goe7_c_01590	819e48f815f12452ee1d05bf04eb679a	343	SUPERFAMILY	SSF88946		7	97	9.03E-19	T	2019-04-02	IPR013325	RNA polymerase sigma factor, region 2
Goe7_c_01590	819e48f815f12452ee1d05bf04eb679a	343	CDD	cd06171	Sigma70_r4	190	244	0.0190929	T	2019-04-02
Goe7_c_01590	819e48f815f12452ee1d05bf04eb679a	343	Gene3D	G3DSA:1.10.10.10		173	247	5.9E-11	T	2019-04-02	IPR036388	Winged helix-like DNA-binding domain superfamily
Goe7_c_01590	819e48f815f12452ee1d05bf04eb679a	343	SUPERFAMILY	SSF88659		184	247	3.36E-10	T	2019-04-02	IPR013324	RNA polymerase sigma factor, region 3/4-like
Goe7_c_01590	819e48f815f12452ee1d05bf04eb679a	343	Gene3D	G3DSA:1.20.120.1810		1	99	2.9E-16	T	2019-04-02
Goe7_c_01590	819e48f815f12452ee1d05bf04eb679a	343	MobiDBLite	mobidb-lite	consensus disorder prediction	156	179	-	T	2019-04-02
Goe7_c_01590	819e48f815f12452ee1d05bf04eb679a	343	PANTHER	PTHR30603		3	245	5.5E-25	T	2019-04-02
Goe7_c_01590	819e48f815f12452ee1d05bf04eb679a	343	PRINTS	PR00046	Major sigma-70 factor signature	200	212	3.3E-5	T	2019-04-02	IPR000943	RNA polymerase sigma-70
Goe7_c_01590	819e48f815f12452ee1d05bf04eb679a	343	PRINTS	PR00046	Major sigma-70 factor signature	217	232	3.3E-5	T	2019-04-02	IPR000943	RNA polymerase sigma-70
Goe7_c_01590	819e48f815f12452ee1d05bf04eb679a	343	PRINTS	PR00046	Major sigma-70 factor signature	55	68	3.3E-5	T	2019-04-02	IPR000943	RNA polymerase sigma-70
Goe7_c_01620	c848730310574de2e2b2eb81e37d9a02	69	Coils	Coil		40	60	-	T	2019-04-02
Goe7_c_01630	c1ddcf116dd21d9c57d60f1cdc1a88cc	75	Coils	Coil		4	24	-	T	2019-04-02
Goe7_c_01650	264311aa3ba70dbd740618cd80ecaf94	401	PANTHER	PTHR43749:SF2		10	400	3.4E-90	T	2019-04-02
Goe7_c_01650	264311aa3ba70dbd740618cd80ecaf94	401	Coils	Coil		181	201	-	T	2019-04-02
Goe7_c_01650	264311aa3ba70dbd740618cd80ecaf94	401	Pfam	PF01139	tRNA-splicing ligase RtcB	39	112	3.5E-13	T	2019-04-02	IPR001233	tRNA-splicing ligase, RtcB
Goe7_c_01650	264311aa3ba70dbd740618cd80ecaf94	401	Gene3D	G3DSA:3.90.1860.10		3	400	6.8E-73	T	2019-04-02	IPR036025	tRNA-splicing ligase RtcB-like superfamily
Goe7_c_01650	264311aa3ba70dbd740618cd80ecaf94	401	Pfam	PF01139	tRNA-splicing ligase RtcB	130	399	3.5E-53	T	2019-04-02	IPR001233	tRNA-splicing ligase, RtcB
Goe7_c_01650	264311aa3ba70dbd740618cd80ecaf94	401	SUPERFAMILY	SSF103365		6	400	1.31E-100	T	2019-04-02	IPR036025	tRNA-splicing ligase RtcB-like superfamily
Goe7_c_01650	264311aa3ba70dbd740618cd80ecaf94	401	PANTHER	PTHR43749		10	400	3.4E-90	T	2019-04-02
Goe7_c_01660	a0b73f7ccbcafb829273092496b9ef9f	99	MobiDBLite	mobidb-lite	consensus disorder prediction	57	99	-	T	2019-04-02
Goe7_c_01660	a0b73f7ccbcafb829273092496b9ef9f	99	MobiDBLite	mobidb-lite	consensus disorder prediction	71	93	-	T	2019-04-02
Goe7_c_01680	090a00a4c77fd43c72c5ebc247af91cd	39	TMHMM	TMhelix	Region of a membrane-bound protein predicted to be embedded in the membrane.	5	22	-	T	2019-04-02
Goe7_c_01680	090a00a4c77fd43c72c5ebc247af91cd	39	Coils	Coil		17	37	-	T	2019-04-02
Goe7_c_01720	7940d67538b3d81079c714bfa34bf5ee	159	Coils	Coil		119	146	-	T	2019-04-02
Goe7_c_01740	2f0be39d70a5081338bd14cf1b801f96	360	SUPERFAMILY	SSF53067		188	335	2.59E-8	T	2019-04-02
Goe7_c_01740	2f0be39d70a5081338bd14cf1b801f96	360	MobiDBLite	mobidb-lite	consensus disorder prediction	335	360	-	T	2019-04-02
Goe7_c_01740	2f0be39d70a5081338bd14cf1b801f96	360	SUPERFAMILY	SSF53067		11	175	1.49E-14	T	2019-04-02
Goe7_c_01740	2f0be39d70a5081338bd14cf1b801f96	360	Pfam	PF17989	Actin like proteins N terminal domain	11	167	2.2E-18	T	2019-04-02
Goe7_c_01740	2f0be39d70a5081338bd14cf1b801f96	360	CDD	cd10227	ParM_like	11	332	1.98365e-38	T	2019-04-02
Goe7_c_01740	2f0be39d70a5081338bd14cf1b801f96	360	Gene3D	G3DSA:3.30.420.40		6	201	4.8E-33	T	2019-04-02
Goe7_c_01760	caf934f997dc9e8224fc23bf28b36aa5	186	Gene3D	G3DSA:2.70.70.10		1	123	3.5E-34	T	2019-04-02	IPR011055	Duplicated hybrid motif
Goe7_c_01760	caf934f997dc9e8224fc23bf28b36aa5	186	Pfam	PF01551	Peptidase family M23	20	115	2.2E-26	T	2019-04-02	IPR016047	Peptidase M23
Goe7_c_01760	caf934f997dc9e8224fc23bf28b36aa5	186	PANTHER	PTHR21666		19	116	6.8E-25	T	2019-04-02
Goe7_c_01760	caf934f997dc9e8224fc23bf28b36aa5	186	SUPERFAMILY	SSF51261		2	118	3.45E-34	T	2019-04-02	IPR011055	Duplicated hybrid motif
Goe7_c_01780	4c688c1cde8da7922eb5c97c0c28f958	70	MobiDBLite	mobidb-lite	consensus disorder prediction	33	70	-	T	2019-04-02
Goe7_c_01780	4c688c1cde8da7922eb5c97c0c28f958	70	SignalP_EUK	SignalP-noTM		1	24	-	T	2019-04-02
Goe7_c_01780	4c688c1cde8da7922eb5c97c0c28f958	70	TMHMM	TMhelix	Region of a membrane-bound protein predicted to be embedded in the membrane.	2	24	-	T	2019-04-02
Goe7_c_01780	4c688c1cde8da7922eb5c97c0c28f958	70	SignalP_GRAM_POSITIVE	SignalP-TM		1	24	-	T	2019-04-02
Goe7_c_01790	f9bece2b52c3e6afe0cb33c59ac7b792	454	TMHMM	TMhelix	Region of a membrane-bound protein predicted to be embedded in the membrane.	281	303	-	T	2019-04-02
Goe7_c_01790	f9bece2b52c3e6afe0cb33c59ac7b792	454	TMHMM	TMhelix	Region of a membrane-bound protein predicted to be embedded in the membrane.	349	366	-	T	2019-04-02
Goe7_c_01790	f9bece2b52c3e6afe0cb33c59ac7b792	454	TMHMM	TMhelix	Region of a membrane-bound protein predicted to be embedded in the membrane.	310	329	-	T	2019-04-02
Goe7_c_01790	f9bece2b52c3e6afe0cb33c59ac7b792	454	TMHMM	TMhelix	Region of a membrane-bound protein predicted to be embedded in the membrane.	234	256	-	T	2019-04-02
Goe7_c_01790	f9bece2b52c3e6afe0cb33c59ac7b792	454	TMHMM	TMhelix	Region of a membrane-bound protein predicted to be embedded in the membrane.	191	213	-	T	2019-04-02
Goe7_c_01790	f9bece2b52c3e6afe0cb33c59ac7b792	454	TMHMM	TMhelix	Region of a membrane-bound protein predicted to be embedded in the membrane.	373	392	-	T	2019-04-02
Goe7_c_01800	b98b938cdd7da97c0bddca93ff1d8b54	39	TMHMM	TMhelix	Region of a membrane-bound protein predicted to be embedded in the membrane.	7	29	-	T	2019-04-02
Goe7_c_01810	de36cf40d84a79a58132229f93551fc8	733	Pfam	PF01580	FtsK/SpoIIIE family	367	524	4.3E-38	T	2019-04-02	IPR002543	FtsK domain
Goe7_c_01810	de36cf40d84a79a58132229f93551fc8	733	PANTHER	PTHR22683:SF41		319	669	2.8E-78	T	2019-04-02
Goe7_c_01810	de36cf40d84a79a58132229f93551fc8	733	MobiDBLite	mobidb-lite	consensus disorder prediction	642	664	-	T	2019-04-02
Goe7_c_01810	de36cf40d84a79a58132229f93551fc8	733	Gene3D	G3DSA:3.40.50.300		364	632	1.1E-80	T	2019-04-02
Goe7_c_01810	de36cf40d84a79a58132229f93551fc8	733	SUPERFAMILY	SSF52540		373	621	2.17E-31	T	2019-04-02	IPR027417	P-loop containing nucleoside triphosphate hydrolase
Goe7_c_01810	de36cf40d84a79a58132229f93551fc8	733	PANTHER	PTHR22683		319	669	2.8E-78	T	2019-04-02
Goe7_c_01810	de36cf40d84a79a58132229f93551fc8	733	ProSiteProfiles	PS50901	FtsK domain profile.	395	579	38261	T	2019-04-02	IPR002543	FtsK domain
Goe7_c_01860	088efe0082aeded0a367473a46c996a2	68	TMHMM	TMhelix	Region of a membrane-bound protein predicted to be embedded in the membrane.	33	55	-	T	2019-04-02
Goe7_c_01860	088efe0082aeded0a367473a46c996a2	68	TMHMM	TMhelix	Region of a membrane-bound protein predicted to be embedded in the membrane.	4	26	-	T	2019-04-02
Goe7_c_01880	1ebd5b02ed131b87650c36ee2a0723c8	80	TMHMM	TMhelix	Region of a membrane-bound protein predicted to be embedded in the membrane.	33	52	-	T	2019-04-02
Goe7_c_01880	1ebd5b02ed131b87650c36ee2a0723c8	80	TMHMM	TMhelix	Region of a membrane-bound protein predicted to be embedded in the membrane.	7	29	-	T	2019-04-02
Goe7_c_01880	1ebd5b02ed131b87650c36ee2a0723c8	80	Coils	Coil		77	80	-	T	2019-04-02
Goe7_c_01900	b91aef59e8ca50126b12b0d487b435d5	64	TMHMM	TMhelix	Region of a membrane-bound protein predicted to be embedded in the membrane.	34	56	-	T	2019-04-02
Goe7_c_01900	b91aef59e8ca50126b12b0d487b435d5	64	TMHMM	TMhelix	Region of a membrane-bound protein predicted to be embedded in the membrane.	10	27	-	T	2019-04-02
Goe7_c_01920	271f23783002be575bae15015cf3727d	85	Coils	Coil		28	48	-	T	2019-04-02
Goe7_c_01930	90b557ab44a8946fd7c5240eb60a2964	97	Coils	Coil		20	40	-	T	2019-04-02
Goe7_c_01960	1e2f06f212db7fa8d2477c56fbea4f6d	77	SUPERFAMILY	SSF47413		6	63	5.91E-11	T	2019-04-02	IPR010982	Lambda repressor-like, DNA-binding domain superfamily
Goe7_c_01960	1e2f06f212db7fa8d2477c56fbea4f6d	77	SMART	SM00530		11	67	4.5E-7	T	2019-04-02	IPR001387	Cro/C1-type helix-turn-helix domain
Goe7_c_01960	1e2f06f212db7fa8d2477c56fbea4f6d	77	CDD	cd00093	HTH_XRE	11	63	0.0879039	T	2019-04-02	IPR001387	Cro/C1-type helix-turn-helix domain
Goe7_c_01960	1e2f06f212db7fa8d2477c56fbea4f6d	77	ProSiteProfiles	PS50943	Cro/C1-type HTH domain profile.	12	68	11349	T	2019-04-02	IPR001387	Cro/C1-type helix-turn-helix domain
Goe7_c_01960	1e2f06f212db7fa8d2477c56fbea4f6d	77	Pfam	PF13443	Cro/C1-type HTH DNA-binding domain	11	72	1.3E-9	T	2019-04-02	IPR001387	Cro/C1-type helix-turn-helix domain
Goe7_c_01960	1e2f06f212db7fa8d2477c56fbea4f6d	77	Gene3D	G3DSA:1.10.260.40		3	72	4.1E-10	T	2019-04-02
Goe7_c_02020	6278aa32fd540d8ea44869ad69a648a0	92	SignalP_EUK	SignalP-noTM		1	26	-	T	2019-04-02
Goe7_c_02030	31a932de6dd224cd8b70f33462ab584c	207	Coils	Coil		142	183	-	T	2019-04-02
Goe7_c_02040	d8471fe797038cbeb0f9271283355be6	80	TMHMM	TMhelix	Region of a membrane-bound protein predicted to be embedded in the membrane.	44	66	-	T	2019-04-02
Goe7_c_02040	d8471fe797038cbeb0f9271283355be6	80	TMHMM	TMhelix	Region of a membrane-bound protein predicted to be embedded in the membrane.	7	29	-	T	2019-04-02
Goe7_c_02060	0e107a2aee9d9f50abe616800930f0a9	114	Coils	Coil		98	114	-	T	2019-04-02
Goe7_c_02070	10f1eee4a58d180d470ae6fc1476a3c7	230	Gene3D	G3DSA:3.40.1350.10		3	150	3.0E-6	T	2019-04-02	IPR011856	tRNA endonuclease-like domain superfamily
Goe7_c_02070	10f1eee4a58d180d470ae6fc1476a3c7	230	Coils	Coil		154	174	-	T	2019-04-02
Goe7_c_02110	865635c36a6bcbd2852dc15b82bcd68a	133	ProSiteProfiles	PS51257	Prokaryotic membrane lipoprotein lipid attachment site profile.	1	21	7.0	T	2019-04-02
Goe7_c_02110	865635c36a6bcbd2852dc15b82bcd68a	133	SignalP_EUK	SignalP-noTM		1	21	-	T	2019-04-02
Goe7_c_02110	865635c36a6bcbd2852dc15b82bcd68a	133	SignalP_GRAM_POSITIVE	SignalP-TM		1	25	-	T	2019-04-02
Goe7_c_02110	865635c36a6bcbd2852dc15b82bcd68a	133	SignalP_GRAM_NEGATIVE	SignalP-noTM		1	19	-	T	2019-04-02
Goe7_c_02150	e95a04f11e0519b1855264eca4c3199e	62	TMHMM	TMhelix	Region of a membrane-bound protein predicted to be embedded in the membrane.	21	43	-	T	2019-04-02
Goe7_c_02230	25356858fe9ef99a736180e888b00cdc	82	TMHMM	TMhelix	Region of a membrane-bound protein predicted to be embedded in the membrane.	20	42	-	T	2019-04-02
Goe7_c_02230	25356858fe9ef99a736180e888b00cdc	82	Pfam	PF06305	Lipopolysaccharide assembly protein A domain	19	75	2.1E-7	T	2019-04-02	IPR010445	Lipopolysaccharide assembly protein A domain
Goe7_c_02230	25356858fe9ef99a736180e888b00cdc	82	Coils	Coil		54	81	-	T	2019-04-02
Goe7_c_02280	6deb69c0c5c224592b84f0c996b6a0a4	64	Coils	Coil		44	64	-	T	2019-04-02
Goe7_c_02280	6deb69c0c5c224592b84f0c996b6a0a4	64	Coils	Coil		5	25	-	T	2019-04-02
Goe7_c_02300	5fdd24063e3e47ce3fe6b805378966e9	131	Coils	Coil		113	131	-	T	2019-04-02
Goe7_c_02360	920163e32c58ab3c24936ec3d4374260	87	Coils	Coil		5	25	-	T	2019-04-02
Goe7_c_02500	f3a21f764d624f6225756ce193a429d1	125	Coils	Coil		83	103	-	T	2019-04-02
Goe7_c_02520	7c91d26297db6620180ef91d4e61d786	52	TMHMM	TMhelix	Region of a membrane-bound protein predicted to be embedded in the membrane.	27	49	-	T	2019-04-02
Goe7_c_02540	e09073a201d1ff30267f154ca5027608	122	Coils	Coil		111	122	-	T	2019-04-02
Goe7_c_02560	e4aace7c4713bab2299728ddc9c41a7a	82	Coils	Coil		31	58	-	T	2019-04-02
Goe7_c_02560	e4aace7c4713bab2299728ddc9c41a7a	82	Coils	Coil		5	25	-	T	2019-04-02
Goe7_c_02560	e4aace7c4713bab2299728ddc9c41a7a	82	SUPERFAMILY	SSF46966		3	59	5.04E-5	T	2019-04-02

## Sheet: Table S2-Annotation
Goe7	start	stop	Finale Annotation
Goe7_c00010	690	947	hypothetical protein
Goe7_c00020	947	1366	hypothetical protein
Goe7_c00030	1353	1706	hypothetical protein
Goe7_c00040	1877	2068	hypothetical protein
Goe7_c00050	2145	2522	hypothetical protein
Goe7_c00060	2778	2978	hypothetical protein
Goe7_c00070	3031	3189	putative membrane-bound protein
Goe7_c00080	3365	3607	hypothetical protein
Goe7_c00090	3892	4260	hypothetical protein
Goe7_c00100	4352	4669	hypothetical protein
Goe7_c00110	4770	5018	hypothetical protein
Goe7_c00120	6330	5335	putative serine protease
Goe7_c00130	6844	6428	putative membrane-bound protein
Goe7_c00140	7115	6828	hypothetical protein
Goe7_c00150	7319	7137	hypothetical protein
Goe7_c00160	7688	7395	hypothetical protein
Goe7_c00170	7939	7688	hypothetical protein
Goe7_c00180	8196	7936	hypothetical protein
Goe7_c00190	8372	8193	hypothetical protein
Goe7_c00200	8874	8350	hypothetical protein
Goe7_c00210	9634	9083	hypothetical protein
Goe7_c00220	10041	9637	hypothetical protein
Goe7_c00230	10559	10086	hypothetical protein
Goe7_c00240	10786	10577	hypothetical protein
Goe7_c00250	11043	10819	hypothetical protein
Goe7_c00260	11457	11059	hypothetical protein
Goe7_c00270	11620	11459	putative membrane-bound protein
Goe7_c00280	11940	11617	hypothetical protein
Goe7_c00290	12820	12200	putative poly-gamma-glutamate hydrolase
Goe7_c00300	14639	12870	putative pectin lyase
Goe7_c00310	14866	14699	hypothetical protein
Goe7_c00320	15668	14904	hypothetical protein
Goe7_c00330	16170	15682	putative dihydrofolate reductase
Goe7_c00340	16875	16282	putative P-loop containing nucleoside triphosphate hydrolase
Goe7_c00350	17807	16875	Thymidylate synthase
Goe7_c00360	18554	17808	putative RNA repair pathway DNA polymerase beta family
Goe7_c00370	18806	18555	putative membrane-bound protein
Goe7_c00380	19519	18944	putative Ribonuclease H-like
Goe7_c00390	20202	19591	hypothetical protein
Goe7_c00400	20922	20215	putative PhoH-like protein
Goe7_c00410	21186	20983	hypothetical protein
Goe7_c00420	22370	21288	L-alanyl-D-glutamate peptidase
Goe7_c00430	22748	22431	hypothetical protein
Goe7_c00440	23502	22741	putative membrane-bound protein
Goe7_c00450	24379	23495	hypothetical protein
Goe7_c00460	26266	24473	putative Phage terminase large subunit
Goe7_c00470	26688	26269	hypothetical protein
Goe7_c00480	26989	26690	hypothetical protein
Goe7_c00490	27476	26958	hypothetical protein
Goe7_c00500	27754	27491	putative membrane-bound protein
Goe7_c00510	27876	28175	putative membrane-bound protein
Goe7_c00520	28156	28515	hypothetical protein
Goe7_c00530	28534	28863	putative membrane-bound protein
Goe7_c00540	28887	29120	hypothetical protein
Goe7_c00550	29412	29152	hypothetical protein
Goe7_c00560	29545	29414	hypothetical protein
Goe7_c00570	29847	29545	putative Lambda repressor-like with Cro/C1-type helix-turn-helix domain
Goe7_c00580	30862	30935	tRNA-Asn(gtt)
Goe7_c00590	30963	31316	hypothetical protein
Goe7_c00600	32444	32513	tRNA-Met(cat)
Goe7_c00610	32650	32808	hypothetical protein
Goe7_c00620	32917	32991	tRNA-Arg(tct)
Goe7_c00630	32992	33065	tRNA-Asp(gtc)
Goe7_c00640	33471	33554	tRNA-Tyr(gta)
Goe7_c00650	33726	34055	hypothetical protein
Goe7_c00660	34074	35723	portal protein
Goe7_c00670	35802	36626	putative caudovirus prohead serine protease
Goe7_c00680	36651	37547	hypothetical protein
Goe7_c00690	37697	39109	Putative major capsid protein
Goe7_c00700	39221	39466	hypothetical protein
Goe7_c00710	39487	40365	hypothetical protein
Goe7_c00720	40379	41188	hypothetical protein
Goe7_c00730	41178	41813	hypothetical protein
Goe7_c00740	41831	42676	hypothetical protein
Goe7_c00750	42682	42936	hypothetical protein
Goe7_c00760	42963	44672	Putative tail sheath protein
Goe7_c00770	44735	45166	hypothetical protein
Goe7_c00780	45327	45917	Endolysin
Goe7_c00790	46042	46620	hypothetical protein
Goe7_c00800	46741	47142	hypothetical protein
Goe7_c00810	47162	47791	hypothetical protein
Goe7_c00820	47853	51665	putative membrane-bound Mannosyl-glycoprotein endo-beta-N-acetylglucosamidase-like protein
Goe7_c00830	51824	52861	hypothetical protein
Goe7_c00840	52858	55017	putative endopeptidase
Goe7_c00850	55037	57106	Tail fiber protein
Goe7_c00860	57110	60835	Tail fiber protein
Goe7_c00870	60917	63829	hypothetical protein
Goe7_c00880	63819	63986	hypothetical protein
Goe7_c00890	63993	64478	hypothetical protein
Goe7_c00900	64554	65033	putative peptidase
Goe7_c00910	65095	65838	hypothetical protein
Goe7_c00920	65835	66353	hypothetical protein
Goe7_c00930	66353	67081	putative LysM like protein
Goe7_c00940	67100	68146	putative baseplate J-like protein
Goe7_c00950	68163	69665	hypothetical protein
Goe7_c00960	69691	70968	hypothetical protein
Goe7_c00970	71087	71617	hypothetical protein
Goe7_c00980	71636	75136	hypothetical protein
Goe7_c00990	75152	75322	hypothetical protein
Goe7_c01000	75407	75961	hypothetical protein
Goe7_c01010	76335	78107	ATP-dependent DNA helicase uvsW
Goe7_c01020	78107	79021	hypothetical protein
Goe7_c01030	79117	80805	putative DNA binding protein
Goe7_c01040	80873	82336	ATP-dependent helicase 41
Goe7_c01050	82352	83416	putative Metallo-dependent phosphatase-like
Goe7_c01060	83529	85427	putative exonuclease subunit 2
Goe7_c01070	85424	86011	hypothetical protein
Goe7_c01080	86016	87083	putative DNA primase
Goe7_c01090	87154	87891	putative dUTPase
Goe7_c01100	87899	88252	hypothetical protein
Goe7_c01110	88239	88604	hypothetical protein
Goe7_c01120	88604	88882	hypothetical protein
Goe7_c01130	88821	89438	hypothetical protein
Goe7_c01140	89450	89635	hypothetical protein
Goe7_c01150	89785	90153	putative Ribonucleotide reductase Class Ib
Goe7_c01160	90143	92242	Ribonucleoside-diphosphate reductase large subunit
Goe7_c01170	92267	92665	hypothetical protein
Goe7_c01180	92658	92837	hypothetical protein
Goe7_c01190	92830	93813	Ribonucleoside-diphosphate reductase subunit beta
Goe7_c01200	93816	94052	putative thioredoxin-like protein
Goe7_c01210	94151	94930	putative ribonuclease Z
Goe7_c01220	94944	95255	hypothetical protein
Goe7_c01230	95252	95458	hypothetical protein
Goe7_c01240	95458	95592	hypothetical protein
Goe7_c01250	95708	95920	hypothetical protein
Goe7_c01260	96020	96793	hypothetical protein
Goe7_c01270	96777	97070	hypothetical protein
Goe7_c01280	97153	100458	DNA polymerase family A
Goe7_c01290	100584	101090	hypothetical protein
Goe7_c01300	101188	102465	hypothetical protein
Goe7_c01310	102557	103768	recA
Goe7_c01320	103807	104175	hypothetical protein
Goe7_c01330	104159	104794	hypothetical protein
Goe7_c01340	104836	105153	putative phage holin
Goe7_c01350	105177	105695	hypothetical protein
Goe7_c01360	105848	106792	hypothetical protein
Goe7_c01370	106836	107102	hypothetical protein
Goe7_c01380	107127	108437	putative metallo-dependent phosphatase-like protein
Goe7_c01390	108448	108825	putative membrane-bound protein
Goe7_c01400	108924	109535	hypothetical protein
Goe7_c01410	109547	109747	hypothetical protein
Goe7_c01420	109708	110532	hypothetical protein
Goe7_c01430	110603	111154	hypothetical protein
Goe7_c01440	111267	111794	hypothetical protein
Goe7_c01450	111794	112072	hypothetical protein
Goe7_c01460	112069	112914	hypothetical protein
Goe7_c01470	112925	113461	putative DNA Primase
Goe7_c01480	113761	114489	hypothetical protein
Goe7_c01490	114557	115033	hypothetical protein
Goe7_c01500	115153	115683	hypothetical protein
Goe7_c01510	115689	115841	hypothetical protein
Goe7_c01520	115841	116218	hypothetical protein
Goe7_c01530	116359	117087	hypothetical protein
Goe7_c01540	117100	117288	hypothetical protein
Goe7_c01550	117319	118242	hypothetical protein
Goe7_c01560	118235	118453	hypothetical protein
Goe7_c01570	118458	118844	hypothetical protein
Goe7_c01580	118841	119071	hypothetical protein
Goe7_c01590	119215	120246	putative RNA polymerase sigma-70
Goe7_c01600	120239	120466	hypothetical protein
Goe7_c01610	120539	120769	hypothetical protein
Goe7_c01620	120762	120971	hypothetical protein
Goe7_c01630	120989	121216	hypothetical protein
Goe7_c01640	121209	121577	hypothetical protein
Goe7_c01650	121603	122808	putative tRNA-splicing ligase RtcB
Goe7_c01660	122819	123118	hypothetical protein
Goe7_c01670	123147	123674	hypothetical protein
Goe7_c01680	123703	123822	hypothetical protein
Goe7_c01690	123826	124209	hypothetical protein
Goe7_c01700	124211	124651	hypothetical protein
Goe7_c01710	124644	124823	hypothetical protein
Goe7_c01720	124814	125293	hypothetical protein
Goe7_c01730	125385	125552	hypothetical protein
Goe7_c01740	125688	126770	putative actin like proteins
Goe7_c01750	126751	127062	hypothetical protein
Goe7_c01760	127209	127769	putative peptidase family M13
Goe7_c01770	127863	127702	hypothetical protein
Goe7_c01780	127928	128140	hypothetical protein
Goe7_c01790	128468	129832	putative membrane-bound protein
Goe7_c01800	129845	129964	putative membrane-bound protein
Goe7_c01810	130011	132212	putative FtsK/SpoIIIE family protein
Goe7_c01820	132318	132605	hypothetical protein
Goe7_c01830	132586	132840	hypothetical protein
Goe7_c01840	132855	133073	hypothetical protein
Goe7_c01850	133075	133314	hypothetical protein
Goe7_c01860	133402	133608	putative membrane-bound protein
Goe7_c01870	133631	133981	hypothetical protein
Goe7_c01880	133978	134220	putative membrane-bound protein
Goe7_c01890	134247	134711	hypothetical protein
Goe7_c01900	134708	134902	putative membrane-bound protein
Goe7_c01910	134905	135171	hypothetical protein
Goe7_c01920	135158	135415	hypothetical protein
Goe7_c01930	135455	135748	hypothetical protein
Goe7_c01940	135831	136283	hypothetical protein
Goe7_c01950	136270	136518	hypothetical protein
Goe7_c01960	136531	136764	putative Lambda repressor-like with Cro/C1-type helix-turn-helix domain
Goe7_c01970	136789	137073	hypothetical protein
Goe7_c01980	137070	137186	hypothetical protein
Goe7_c01990	137247	137375	hypothetical protein
Goe7_c02000	137467	137736	hypothetical protein
Goe7_c02010	137762	138304	hypothetical protein
Goe7_c02020	138307	138585	hypothetical protein
Goe7_c02030	138622	139245	hypothetical protein
Goe7_c02040	139230	139472	putative membrane-bound protein
Goe7_c02050	139475	139903	hypothetical protein
Goe7_c02060	139922	140266	hypothetical protein
Goe7_c02070	140306	140998	putative tRNA endonuclease-like protein
Goe7_c02080	140991	141182	hypothetical protein
Goe7_c02090	141236	141436	hypothetical protein
Goe7_c02100	141474	141779	hypothetical protein
Goe7_c02110	141822	142223	hypothetical protein
Goe7_c02120	142289	142498	hypothetical protein
Goe7_c02130	142476	142631	hypothetical protein
Goe7_c02140	142650	142856	hypothetical protein
Goe7_c02150	143013	143201	putative membrane-bound protein
Goe7_c02160	143424	143693	hypothetical protein
Goe7_c02170	143799	144707	hypothetical protein
Goe7_c02180	144700	145035	hypothetical protein
Goe7_c02190	145022	145411	hypothetical protein
Goe7_c02200	145496	145963	hypothetical protein
Goe7_c02210	146039	146212	hypothetical protein
Goe7_c02220	146228	146578	hypothetical protein
Goe7_c02230	146642	146890	hypothetical protein
Goe7_c02240	146969	147166	hypothetical protein
Goe7_c02250	147276	147458	hypothetical protein
Goe7_c02260	147525	147728	hypothetical protein
Goe7_c02270	147725	147937	hypothetical protein
Goe7_c02280	147977	148171	hypothetical protein
Goe7_c02290	148281	148439	hypothetical protein
Goe7_c02300	148429	148824	hypothetical protein
Goe7_c02310	148867	149040	hypothetical protein
Goe7_c02320	149056	149430	hypothetical protein
Goe7_c02330	149467	149736	hypothetical protein
Goe7_c02340	149854	150063	hypothetical protein
Goe7_c02350	150150	150389	hypothetical protein
Goe7_c02360	150482	150745	hypothetical protein
Goe7_c02370	150777	151121	hypothetical protein
Goe7_c02380	151133	151330	hypothetical protein
Goe7_c02390	151474	151650	hypothetical protein
Goe7_c02400	151662	152030	hypothetical protein
Goe7_c02410	152032	152394	hypothetical protein
Goe7_c02420	152397	152684	hypothetical protein
Goe7_c02430	152707	152889	hypothetical protein
Goe7_c02440	152886	153128	hypothetical protein
Goe7_c02450	153158	153496	hypothetical protein
Goe7_c02460	154227	154484	hypothetical protein
Goe7_c02470	154484	154903	hypothetical protein
Goe7_c02480	154890	155243	hypothetical protein
Goe7_c02490	155414	155605	hypothetical protein
Goe7_c02500	155682	156059	hypothetical protein
Goe7_c02510	156315	156515	hypothetical protein
Goe7_c02520	156568	156726	putative membrane-bound protein
Goe7_c02530	156902	157144	hypothetical protein
Goe7_c02540	157429	157797	hypothetical protein
Goe7_c02550	157889	158206	hypothetical protein
Goe7_c02560	158307	158555	hypothetical protein

## Sheet: Table S3-ANIm_percentage_ident
	Bastille	AvesoBmore	Riley	SIOphi	Hoody_T	BPS13	phiAGATE	BCP78	Moonbeam	Goe7	Megatron	CampHawk	SPG24	Bobb	BCP8-2	Grass	Bcp1	JL	TsarBomba	CAM003	BPS10C	W.Ph	CP-51	Troll	Spock	BigBertha	SPO1	Evoli	Hakuna	Shanette	phiNIT1	Bc431v3	Goe3	B4	JBP901	Bp8p-C	Mater
Bastille	1.0	0.8417607223476298	0.8344855632370882	0.0	0.9689959456236584	0.8275340393343419	0.0	0.0	0.0	0.0	0.8458201892744479	0.0	0.810880829015544	0.0	0.8187613843351549	0.810880829015544	0.0	0.0	0.0	0.9662776230018122	0.8159203980099503	0.8469529085872576	0.0	0.8391056554142919	0.8503711201079622	0.8281736581791537	0.0	0.9681729685418587	0.8408972352634324	0.0	0.8134715025906736	0.0	0.0	0.8386607880958942	0.8158158158158157	0.0	0.0
AvesoBmore	0.8417607223476298	1.0	0.9780526352834281	0.0	0.8351424694708277	0.8266331658291457	0.0	0.8056307525717379	0.0	0.0	0.8414285714285714	0.0	0.0	0.0	0.8163884673748103	0.0	0.7995705082319255	0.0	0.7887604623355919	0.8275142314990512	0.8457223001402525	0.8194594594594595	0.0	0.9721385042286806	0.886140513017246	0.9541450192003614	0.0	0.8341213553979512	0.8791946308724832	0.0	0.0	0.802731411229135	0.0	0.8838246880554079	0.8133535660091047	0.0	0.0
Riley	0.8344855632370882	0.9780526352834281	1.0	0.0	0.8309002433090025	0.8181818181818181	0.0	0.7995426829268293	0.0	0.0	0.8424068767908309	0.0	0.0	0.0	0.8189233278955954	0.0	0.8058727569331159	0.0	0.7870060281312793	0.8224189776144337	0.8331854480922805	0.8298906439854192	0.0	0.9745074642352239	0.883933271771681	0.9533766269578645	0.0	0.8277503825879953	0.8493723849372385	0.0	0.0	0.8042414355628058	0.0	0.880201991261371	0.8156606851549755	0.0	0.0
SIOphi	0.0	0.0	0.0	1.0	0.0	0.0	0.7791411042944785	0.0	0.0	0.0	0.0	0.0	0.8720388349514563	0.0	0.0	0.8329274232830005	0.0	0.0	0.0	0.0	0.0	0.8834355828220859	0.0	0.0	0.0	0.0	0.0	0.0	0.0	0.0	0.8682759931571944	0.0	0.0	0.0	0.8269896193771626	0.0	0.0
Hoody_T	0.9689959456236584	0.8351424694708277	0.8309002433090025	0.0	1.0	0.8235113566605279	0.0	0.0	0.0	0.0	0.8416098669263226	0.0	0.8082901554404145	0.0	0.8185961713764813	0.8082901554404145	0.9512195121951219	0.0	0.0	0.9813014591346918	0.8152591170825336	0.8439383791024783	0.0	0.8397866115986922	0.8381328379006038	0.82277318640955	0.0	0.9741977700509372	0.8440740740740741	0.0	0.810880829015544	0.0	0.0	0.8386099249006037	0.825722273998136	0.0	0.0
BPS13	0.8275340393343419	0.8266331658291457	0.8181818181818181	0.0	0.8235113566605279	1.0	0.0	0.0	0.0	0.0	0.8635839546707369	0.0	0.0	0.0	0.0	0.0	0.0	0.0	0.0	0.8231501381639545	0.9717316566229623	0.8436362399210696	0.0	0.8253164556962025	0.8791593695271454	0.8131868131868132	0.0	0.8222290451335585	0.8689832975600128	0.0	0.0	0.0	0.0	0.8379746835443038	0.0	0.0	0.0
phiAGATE	0.0	0.0	0.0	0.7791411042944785	0.0	0.0	1.0	0.0	0.0	0.0	0.0	0.0	0.0	0.8562778168189271	0.8939393939393939	0.0	0.0	0.0	0.0	0.0	0.0	0.0	0.0	0.0	0.0	0.0	0.0	0.0	0.0	0.0	0.0	0.0	0.0	0.0	0.0	0.8490712264731209	0.82560706401766
BCP78	0.0	0.8056307525717379	0.7995426829268293	0.0	0.0	0.0	0.0	1.0	0.0	0.0	0.0	0.0	0.0	0.8738738738738738	0.8634343434343434	0.0	0.8366225839267548	0.0	0.9202404158544509	0.0	0.0	0.0	0.0	0.8056307525717379	0.8452611218568665	0.8060033351862146	0.0	0.0	0.0	0.0	0.0	0.8294230485465546	0.0	0.8041237113402062	0.8429294948687192	0.8738738738738738	0.8116343490304709
Moonbeam	0.0	0.0	0.0	0.0	0.0	0.0	0.0	0.0	1.0	0.0	0.0	0.0	0.0	0.0	0.0	0.0	0.0	0.0	0.0	0.0	0.0	0.0	0.0	0.0	0.0	0.0	0.0	0.0	0.0	0.0	0.0	0.0	0.0	0.0	0.0	0.0	0.8219264892268694
Goe7	0.0	0.0	0.0	0.0	0.0	0.0	0.0	0.0	0.0	1.0	0.0	0.0	0.8373210969081175	0.8672199170124482	0.0	0.8414935707220574	0.0	0.0	0.0	0.0	0.0	0.0	0.0	0.0	0.0	0.0	0.0	0.0	0.0	0.0	0.8386089305309361	0.0	0.9818391749349302	0.0	0.0	0.8713692946058091	0.0
Megatron	0.8458201892744479	0.8414285714285714	0.8424068767908309	0.0	0.8416098669263226	0.8635839546707369	0.0	0.0	0.0	0.0	1.0	0.0	0.0	0.0	0.0	0.0	0.0	0.0	0.0	0.8358454371060564	0.866240206173706	0.8400095185214563	0.0	0.8745874587458746	0.8927680798004988	0.8154093097913323	0.0	0.8416067929457871	0.940502872977709	0.0	0.0	0.0	0.0	0.8982630272952854	0.0	0.0	0.0
CampHawk	0.0	0.0	0.0	0.0	0.0	0.0	0.0	0.0	0.0	0.0	0.0	1.0	0.0	0.0	0.0	0.0	0.0	0.814868804664723	0.0	0.0	0.0	0.0	0.0	0.0	0.0	0.0	0.9700394901747499	0.0	0.0	0.8134110787172012	0.0	0.0	0.0	0.0	0.0	0.0	0.0
SPG24	0.810880829015544	0.0	0.0	0.8720388349514563	0.8082901554404145	0.0	0.0	0.0	0.0	0.8373210969081175	0.0	0.0	1.0	0.0	0.0	0.953361051769156	0.0	0.0	0.7797029702970297	0.8082901554404145	0.0	0.0	0.0	0.0	0.0	0.0	0.0	0.8243626062322946	0.0	0.0	0.9736113792881509	0.0	0.8334591194968554	0.0	0.0	0.7988587731811698	0.7984496124031008
Bobb	0.0	0.0	0.0	0.0	0.0	0.0	0.8562778168189271	0.8738738738738738	0.0	0.8672199170124482	0.0	0.0	0.0	1.0	0.0	0.0	0.7931034482758621	0.0	0.8768768768768769	0.0	0.0	0.0	0.0	0.0	0.0	0.0	0.0	0.0	0.0	0.0	0.0	0.0	0.8672199170124482	0.0	0.0	0.9038091924313219	0.8590785907859079
BCP8-2	0.8187613843351549	0.8163884673748103	0.8189233278955954	0.0	0.8185961713764813	0.0	0.8939393939393939	0.8634343434343434	0.0	0.0	0.0	0.0	0.0	0.0	1.0	0.8099173553719008	0.8816038435853677	0.0	0.8353096179183136	0.8187613843351549	0.0	0.8985507246376812	0.0	0.8163884673748103	0.8528995756718529	0.8205546492659054	0.0	0.8214936247723132	0.0	0.0	0.8257142857142857	0.8647028231068895	0.0	0.833605220228385	0.9471424027144524	0.0	0.8543956043956044
Grass	0.810880829015544	0.0	0.0	0.8329274232830005	0.8082901554404145	0.0	0.0	0.0	0.0	0.8414935707220574	0.0	0.0	0.953361051769156	0.0	0.8099173553719008	1.0	0.0	0.0	0.0	0.8082901554404145	0.0	0.0	0.0	0.0	0.0	0.0	0.0	0.8412698412698413	0.0	0.0	0.949211666605979	0.0	0.8335283302690958	0.0	0.8032345013477089	0.0	0.8036175710594315
Bcp1	0.0	0.7995705082319255	0.8058727569331159	0.0	0.9512195121951219	0.0	0.0	0.8366225839267548	0.0	0.0	0.0	0.0	0.0	0.7931034482758621	0.8816038435853677	0.0	1.0	0.0	0.8262326060814293	0.9512195121951219	0.0	0.0	0.0	0.7995705082319255	0.8149284253578732	0.8075040783034257	0.0	0.9512195121951219	0.7949400798934754	0.0	0.8200000000000001	0.8860156268898619	0.0	0.8141592920353982	0.8830971659919028	0.0	0.8516483516483516
JL	0.0	0.0	0.0	0.0	0.0	0.0	0.0	0.0	0.0	0.0	0.0	0.814868804664723	0.0	0.0	0.0	0.0	0.0	1.0	0.0	0.0	0.0	0.0	0.889321130811368	0.0	0.0	0.0	0.8163265306122449	0.0	0.0	0.9603078169299312	0.0	0.0	0.0	0.0	0.0	0.0	0.0
TsarBomba	0.0	0.7887604623355919	0.7870060281312793	0.0	0.0	0.0	0.0	0.9202404158544509	0.0	0.0	0.0	0.0	0.7797029702970297	0.8768768768768769	0.8353096179183136	0.0	0.8262326060814293	0.0	1.0	0.0	0.0	0.0	0.0	0.7985221674876848	0.8345864661654135	0.8006662965019433	0.0	0.0	0.0	0.0	0.7711069418386491	0.82247150997151	0.0	0.7821350762527233	0.8362537234974593	0.8708708708708709	0.8116343490304709
CAM003	0.9662776230018122	0.8275142314990512	0.8224189776144337	0.0	0.9813014591346918	0.8231501381639545	0.0	0.0	0.0	0.0	0.8358454371060564	0.0	0.8082901554404145	0.0	0.8187613843351549	0.8082901554404145	0.9512195121951219	0.0	0.0	1.0	0.8151079136690648	0.8433734939759037	0.0	0.8407449638920562	0.844042928949871	0.8228252194732641	0.0	0.9734758662892986	0.831294452347084	0.0	0.810880829015544	0.0	0.0	0.8403669724770642	0.8258845437616387	0.0	0.0
BPS10C	0.8159203980099503	0.8457223001402525	0.8331854480922805	0.0	0.8152591170825336	0.9717316566229623	0.0	0.0	0.0	0.0	0.866240206173706	0.0	0.0	0.0	0.0	0.0	0.0	0.0	0.0	0.8151079136690648	1.0	0.8404956239551579	0.0	0.84375	0.8815331010452961	0.8131868131868132	0.0	0.813803019410496	0.8666269368295589	0.0	0.0	0.0	0.0	0.8581661891117478	0.0	0.0	0.0
W.Ph	0.8469529085872576	0.8194594594594595	0.8298906439854192	0.8834355828220859	0.8439383791024783	0.8436362399210696	0.0	0.0	0.0	0.0	0.8400095185214563	0.0	0.0	0.0	0.8985507246376812	0.0	0.0	0.0	0.0	0.8433734939759037	0.8404956239551579	1.0	0.0	0.8194594594594595	0.8472584856396866	0.8360248447204969	0.0	0.8441471571906355	0.8424894979403728	0.0	0.0	0.94375	0.0	0.8446475195822454	0.0	0.0	0.0
CP-51	0.0	0.0	0.0	0.0	0.0	0.0	0.0	0.0	0.0	0.0	0.0	0.0	0.0	0.0	0.0	0.0	0.0	0.889321130811368	0.0	0.0	0.0	0.0	1.0	0.0	0.0	0.0	0.0	0.0	0.0	0.8883525137777925	0.0	0.0	0.0	0.0	0.0	0.0	0.0
Troll	0.8391056554142919	0.9721385042286806	0.9745074642352239	0.0	0.8397866115986922	0.8253164556962025	0.0	0.8056307525717379	0.0	0.0	0.8745874587458746	0.0	0.0	0.0	0.8163884673748103	0.0	0.7995705082319255	0.0	0.7985221674876848	0.8407449638920562	0.84375	0.8194594594594595	0.0	1.0	0.8862452002194185	0.9588415364913266	0.0	0.8355416991426344	0.8823529411764706	0.0	0.0	0.802731411229135	0.0	0.8816396967807805	0.8133535660091047	0.0	0.0
Spock	0.8503711201079622	0.886140513017246	0.883933271771681	0.0	0.8381328379006038	0.8791593695271454	0.0	0.8452611218568665	0.0	0.0	0.8927680798004988	0.0	0.0	0.0	0.8528995756718529	0.0	0.8149284253578732	0.0	0.8345864661654135	0.844042928949871	0.8815331010452961	0.8472584856396866	0.0	0.8862452002194185	1.0	0.8874823946723236	0.0	0.8497530186608123	0.8701622971285893	0.0	0.0	0.8793103448275862	0.0	0.9396515370103207	0.8385049365303244	0.0	0.0
BigBertha	0.8281736581791537	0.9541450192003614	0.9533766269578645	0.0	0.82277318640955	0.8131868131868132	0.0	0.8060033351862146	0.0	0.0	0.8154093097913323	0.0	0.0	0.0	0.8205546492659054	0.0	0.8075040783034257	0.0	0.8006662965019433	0.8228252194732641	0.8131868131868132	0.8360248447204969	0.0	0.9588415364913266	0.8874823946723236	1.0	0.0	0.8281695495153013	0.8275862068965517	0.0	0.0	0.8058727569331159	0.0	0.8858629959046709	0.8172920065252854	0.0	0.8336755646817249
SPO1	0.0	0.0	0.0	0.0	0.0	0.0	0.0	0.0	0.0	0.0	0.0	0.9700394901747499	0.0	0.0	0.0	0.0	0.0	0.8163265306122449	0.0	0.0	0.0	0.0	0.0	0.0	0.0	0.0	1.0	0.0	0.0	0.814868804664723	0.0	0.0	0.0	0.0	0.0	0.0	0.0
Evoli	0.9681729685418587	0.8341213553979512	0.8277503825879953	0.0	0.9741977700509372	0.8222290451335585	0.0	0.0	0.0	0.0	0.8416067929457871	0.0	0.8243626062322946	0.0	0.8214936247723132	0.8412698412698413	0.9512195121951219	0.0	0.0	0.9734758662892986	0.813803019410496	0.8441471571906355	0.0	0.8355416991426344	0.8497530186608123	0.8281695495153013	0.0	1.0	0.8449496831904584	0.0	0.8444444444444444	0.0	0.0	0.8371258966114272	0.8305400372439479	0.0	0.0
Hakuna	0.8408972352634324	0.8791946308724832	0.8493723849372385	0.0	0.8440740740740741	0.8689832975600128	0.0	0.0	0.0	0.0	0.940502872977709	0.0	0.0	0.0	0.0	0.0	0.7949400798934754	0.0	0.0	0.831294452347084	0.8666269368295589	0.8424894979403728	0.0	0.8823529411764706	0.8701622971285893	0.8275862068965517	0.0	0.8449496831904584	1.0	0.0	0.0	0.0	0.0	0.8501461988304093	0.8549618320610687	0.0	0.0
Shanette	0.0	0.0	0.0	0.0	0.0	0.0	0.0	0.0	0.0	0.0	0.0	0.8134110787172012	0.0	0.0	0.0	0.0	0.0	0.9603078169299312	0.0	0.0	0.0	0.0	0.8883525137777925	0.0	0.0	0.0	0.814868804664723	0.0	0.0	1.0	0.0	0.0	0.0	0.0	0.0	0.0	0.0
phiNIT1	0.8134715025906736	0.0	0.0	0.8682759931571944	0.810880829015544	0.0	0.0	0.0	0.0	0.8386089305309361	0.0	0.0	0.9736113792881509	0.0	0.8257142857142857	0.949211666605979	0.8200000000000001	0.0	0.7711069418386491	0.810880829015544	0.0	0.0	0.0	0.0	0.0	0.0	0.0	0.8444444444444444	0.0	0.0	1.0	0.0	0.8351192883137889	0.0	0.8257142857142857	0.7988587731811698	0.7984496124031008
Bc431v3	0.0	0.802731411229135	0.8042414355628058	0.0	0.0	0.0	0.0	0.8294230485465546	0.0	0.0	0.0	0.0	0.0	0.0	0.8647028231068895	0.0	0.8860156268898619	0.0	0.82247150997151	0.0	0.0	0.94375	0.0	0.802731411229135	0.8793103448275862	0.8058727569331159	0.0	0.0	0.0	0.0	0.0	1.0	0.0	0.8726851851851851	0.8649078508720696	0.0	0.825813221406086
Goe3	0.0	0.0	0.0	0.0	0.0	0.0	0.0	0.0	0.0	0.9818391749349302	0.0	0.0	0.8334591194968554	0.8672199170124482	0.0	0.8335283302690958	0.0	0.0	0.0	0.0	0.0	0.0	0.0	0.0	0.0	0.0	0.0	0.0	0.0	0.0	0.8351192883137889	0.0	1.0	0.0	0.0	0.8713692946058091	0.0
B4	0.8386607880958942	0.8838246880554079	0.880201991261371	0.0	0.8386099249006037	0.8379746835443038	0.0	0.8041237113402062	0.0	0.0	0.8982630272952854	0.0	0.0	0.0	0.833605220228385	0.0	0.8141592920353982	0.0	0.7821350762527233	0.8403669724770642	0.8581661891117478	0.8446475195822454	0.0	0.8816396967807805	0.9396515370103207	0.8858629959046709	0.0	0.8371258966114272	0.8501461988304093	0.0	0.0	0.8726851851851851	0.0	1.0	0.831973898858075	0.0	0.8055555555555556
JBP901	0.8158158158158157	0.8133535660091047	0.8156606851549755	0.8269896193771626	0.825722273998136	0.0	0.0	0.8429294948687192	0.0	0.0	0.0	0.0	0.0	0.0	0.9471424027144524	0.8032345013477089	0.8830971659919028	0.0	0.8362537234974593	0.8258845437616387	0.0	0.0	0.0	0.8133535660091047	0.8385049365303244	0.8172920065252854	0.0	0.8305400372439479	0.8549618320610687	0.0	0.8257142857142857	0.8649078508720696	0.0	0.831973898858075	1.0	0.0	0.8543956043956044
Bp8p-C	0.0	0.0	0.0	0.0	0.0	0.0	0.8490712264731209	0.8738738738738738	0.0	0.8713692946058091	0.0	0.0	0.7988587731811698	0.9038091924313219	0.0	0.0	0.0	0.0	0.8708708708708709	0.0	0.0	0.0	0.0	0.0	0.0	0.0	0.0	0.0	0.0	0.0	0.7988587731811698	0.0	0.8713692946058091	0.0	0.0	1.0	0.8648648648648649
Mater	0.0	0.0	0.0	0.0	0.0	0.0	0.82560706401766	0.8116343490304709	0.8219264892268694	0.0	0.0	0.0	0.7984496124031008	0.8590785907859079	0.8543956043956044	0.8036175710594315	0.8516483516483516	0.0	0.8116343490304709	0.0	0.0	0.0	0.0	0.0	0.0	0.8336755646817249	0.0	0.0	0.0	0.0	0.7984496124031008	0.825813221406086	0.0	0.8055555555555556	0.8543956043956044	0.8648648648648649	1.0

## Sheet: Table S4-ANIm_alignment_lengths
	Bastille	AvesoBmore	Riley	SIOphi	Hoody_T	BPS13	phiAGATE	BCP78	Moonbeam	Goe7	Megatron	CampHawk	SPG24	Bobb	BCP8-2	Grass	Bcp1	JL	TsarBomba	CAM003	BPS10C	W.Ph	CP-51	Troll	Spock	BigBertha	SPO1	Evoli	Hakuna	Shanette	phiNIT1	Bc431v3	Goe3	B4	JBP901	Bp8p-C	Mater
Bastille	153962.0	4430.0	4918.0	0.0	146755.0	2644.0	0.0	0.0	0.0	0.0	2536.0	0.0	386.0	0.0	1098.0	386.0	0.0	0.0	0.0	147884.0	3618.0	1444.0	0.0	4562.0	5928.0	5459.0	0.0	146385.0	1917.0	0.0	386.0	0.0	0.0	7258.0	999.0	0.0	0.0
AvesoBmore	4430.0	167431.0	156283.0	0.0	5896.0	398.0	0.0	1847.0	0.0	0.0	700.0	0.0	0.0	0.0	659.0	0.0	1397.0	0.0	2509.0	5270.0	713.0	925.0	0.0	150638.0	114694.0	146091.0	0.0	5076.0	298.0	0.0	0.0	659.0	0.0	109154.0	659.0	0.0	0.0
Riley	4918.0	156283.0	162816.0	0.0	6576.0	814.0	0.0	1312.0	0.0	0.0	698.0	0.0	0.0	0.0	613.0	0.0	613.0	0.0	1493.0	5986.0	1127.0	823.0	0.0	154202.0	115873.0	145056.0	0.0	5881.0	717.0	0.0	0.0	613.0	0.0	111688.0	613.0	0.0	0.0
SIOphi	0.0	0.0	0.0	146698.0	0.0	0.0	163.0	0.0	0.0	0.0	0.0	0.0	5150.0	0.0	0.0	4106.0	0.0	0.0	0.0	0.0	0.0	163.0	0.0	0.0	0.0	0.0	0.0	0.0	0.0	0.0	5261.0	0.0	0.0	0.0	289.0	0.0	0.0
Hoody_T	146755.0	5896.0	6576.0	0.0	159837.0	3258.0	0.0	0.0	0.0	0.0	3081.0	0.0	386.0	0.0	1097.0	386.0	82.0	0.0	0.0	157285.0	4168.0	1493.0	0.0	5811.0	8612.0	6534.0	0.0	155878.0	2700.0	0.0	386.0	0.0	0.0	6791.0	1073.0	0.0	0.0
BPS13	2644.0	398.0	814.0	0.0	3258.0	158305.0	0.0	0.0	0.0	0.0	91067.0	0.0	0.0	0.0	0.0	0.0	0.0	0.0	0.0	3257.0	152998.0	58786.0	0.0	395.0	571.0	819.0	0.0	3257.0	81066.0	0.0	0.0	0.0	0.0	395.0	0.0	0.0	0.0
phiAGATE	0.0	0.0	0.0	163.0	0.0	0.0	149844.0	0.0	0.0	0.0	0.0	0.0	0.0	85380.0	132.0	0.0	0.0	0.0	0.0	0.0	0.0	0.0	0.0	0.0	0.0	0.0	0.0	0.0	0.0	0.0	0.0	0.0	0.0	0.0	0.0	81290.0	453.0
BCP78	0.0	1847.0	1312.0	0.0	0.0	0.0	0.0	156176.0	0.0	0.0	0.0	0.0	0.0	333.0	12375.0	0.0	9830.0	0.0	135432.0	0.0	0.0	0.0	0.0	1847.0	517.0	1799.0	0.0	0.0	0.0	0.0	0.0	6777.0	0.0	388.0	15006.0	333.0	361.0
Moonbeam	0.0	0.0	0.0	0.0	0.0	0.0	0.0	0.0	161239.0	0.0	0.0	0.0	0.0	0.0	0.0	0.0	0.0	0.0	0.0	0.0	0.0	0.0	0.0	0.0	0.0	0.0	0.0	0.0	0.0	0.0	0.0	0.0	0.0	0.0	0.0	0.0	3156.0
Goe7	0.0	0.0	0.0	0.0	0.0	0.0	0.0	0.0	0.0	158674.0	0.0	0.0	9153.0	241.0	0.0	12132.0	0.0	0.0	0.0	0.0	0.0	0.0	0.0	0.0	0.0	0.0	0.0	0.0	0.0	0.0	11847.0	0.0	153297.0	0.0	0.0	241.0	0.0
Megatron	2536.0	700.0	698.0	0.0	3081.0	91067.0	0.0	0.0	0.0	0.0	158750.0	0.0	0.0	0.0	0.0	0.0	0.0	0.0	0.0	3649.0	86917.0	50428.0	0.0	303.0	401.0	623.0	0.0	3062.0	147234.0	0.0	0.0	0.0	0.0	403.0	0.0	0.0	0.0
CampHawk	0.0	0.0	0.0	0.0	0.0	0.0	0.0	0.0	0.0	0.0	0.0	146193.0	0.0	0.0	0.0	0.0	0.0	686.0	0.0	0.0	0.0	0.0	0.0	0.0	0.0	0.0	126867.0	0.0	0.0	686.0	0.0	0.0	0.0	0.0	0.0	0.0	0.0
SPG24	386.0	0.0	0.0	5150.0	386.0	0.0	0.0	0.0	0.0	9153.0	0.0	0.0	152069.0	0.0	0.0	130599.0	0.0	0.0	404.0	386.0	0.0	0.0	0.0	0.0	0.0	0.0	0.0	353.0	0.0	0.0	139833.0	0.0	7950.0	0.0	0.0	701.0	387.0
Bobb	0.0	0.0	0.0	0.0	0.0	0.0	85380.0	333.0	0.0	241.0	0.0	0.0	0.0	160281.0	0.0	0.0	290.0	0.0	333.0	0.0	0.0	0.0	0.0	0.0	0.0	0.0	0.0	0.0	0.0	0.0	0.0	0.0	241.0	0.0	0.0	120708.0	369.0
BCP8-2	1098.0	659.0	613.0	0.0	1097.0	0.0	132.0	12375.0	0.0	0.0	0.0	0.0	0.0	0.0	159071.0	363.0	107816.0	0.0	9108.0	1098.0	0.0	207.0	0.0	659.0	707.0	613.0	0.0	1098.0	0.0	0.0	350.0	101909.0	0.0	613.0	132034.0	0.0	364.0
Grass	386.0	0.0	0.0	4106.0	386.0	0.0	0.0	0.0	0.0	12132.0	0.0	0.0	130599.0	0.0	363.0	156648.0	0.0	0.0	0.0	386.0	0.0	0.0	0.0	0.0	0.0	0.0	0.0	315.0	0.0	0.0	137315.0	0.0	11966.0	0.0	371.0	0.0	387.0
Bcp1	0.0	1397.0	613.0	0.0	82.0	0.0	0.0	9830.0	0.0	0.0	0.0	0.0	0.0	290.0	107816.0	0.0	152778.0	0.0	11642.0	82.0	0.0	0.0	0.0	1397.0	978.0	613.0	0.0	82.0	751.0	0.0	350.0	124017.0	0.0	904.0	112632.0	0.0	364.0
JL	0.0	0.0	0.0	0.0	0.0	0.0	0.0	0.0	0.0	0.0	0.0	686.0	0.0	0.0	0.0	0.0	0.0	137918.0	0.0	0.0	0.0	0.0	120303.0	0.0	0.0	0.0	686.0	0.0	0.0	133326.0	0.0	0.0	0.0	0.0	0.0	0.0	0.0
TsarBomba	0.0	2509.0	1493.0	0.0	0.0	0.0	0.0	135432.0	0.0	0.0	0.0	0.0	404.0	333.0	9108.0	0.0	11642.0	0.0	162486.0	0.0	0.0	0.0	0.0	2030.0	1064.0	1801.0	0.0	0.0	0.0	0.0	533.0	11232.0	0.0	459.0	11414.0	333.0	361.0
CAM003	147884.0	5270.0	5986.0	0.0	157285.0	3257.0	0.0	0.0	0.0	0.0	3649.0	0.0	386.0	0.0	1098.0	386.0	82.0	0.0	0.0	160541.0	4170.0	1494.0	0.0	5262.0	7361.0	6265.0	0.0	156876.0	3515.0	0.0	386.0	0.0	0.0	6540.0	1074.0	0.0	0.0
BPS10C	3618.0	713.0	1127.0	0.0	4168.0	152998.0	0.0	0.0	0.0	0.0	86917.0	0.0	0.0	0.0	0.0	0.0	0.0	0.0	0.0	4170.0	159590.0	61014.0	0.0	704.0	574.0	819.0	0.0	4173.0	83900.0	0.0	0.0	0.0	0.0	698.0	0.0	0.0	0.0
W.Ph	1444.0	925.0	823.0	163.0	1493.0	58786.0	0.0	0.0	0.0	0.0	50428.0	0.0	0.0	0.0	207.0	0.0	0.0	0.0	0.0	1494.0	61014.0	156897.0	0.0	925.0	766.0	805.0	0.0	1495.0	49038.0	0.0	0.0	160.0	0.0	766.0	0.0	0.0	0.0
CP-51	0.0	0.0	0.0	0.0	0.0	0.0	0.0	0.0	0.0	0.0	0.0	0.0	0.0	0.0	0.0	0.0	0.0	120303.0	0.0	0.0	0.0	0.0	138658.0	0.0	0.0	0.0	0.0	0.0	0.0	121391.0	0.0	0.0	0.0	0.0	0.0	0.0	0.0
Troll	4562.0	150638.0	154202.0	0.0	5811.0	395.0	0.0	1847.0	0.0	0.0	303.0	0.0	0.0	0.0	659.0	0.0	1397.0	0.0	2030.0	5262.0	704.0	925.0	0.0	163019.0	116672.0	146021.0	0.0	5132.0	306.0	0.0	0.0	659.0	0.0	110679.0	659.0	0.0	0.0
Spock	5928.0	114694.0	115873.0	0.0	8612.0	571.0	0.0	517.0	0.0	0.0	401.0	0.0	0.0	0.0	707.0	0.0	978.0	0.0	1064.0	7361.0	574.0	766.0	0.0	116672.0	164297.0	115022.0	0.0	7288.0	801.0	0.0	0.0	232.0	0.0	135165.0	1418.0	0.0	0.0
BigBertha	5459.0	146091.0	145056.0	0.0	6534.0	819.0	0.0	1799.0	0.0	0.0	623.0	0.0	0.0	0.0	613.0	0.0	613.0	0.0	1801.0	6265.0	819.0	805.0	0.0	146021.0	115022.0	165238.0	0.0	5261.0	232.0	0.0	0.0	613.0	0.0	110858.0	613.0	0.0	487.0
SPO1	0.0	0.0	0.0	0.0	0.0	0.0	0.0	0.0	0.0	0.0	0.0	126867.0	0.0	0.0	0.0	0.0	0.0	686.0	0.0	0.0	0.0	0.0	0.0	0.0	0.0	0.0	132562.0	0.0	0.0	686.0	0.0	0.0	0.0	0.0	0.0	0.0	0.0
Evoli	146385.0	5076.0	5881.0	0.0	155878.0	3257.0	0.0	0.0	0.0	0.0	3062.0	0.0	353.0	0.0	1098.0	315.0	82.0	0.0	0.0	156876.0	4173.0	1495.0	0.0	5132.0	7288.0	5261.0	0.0	159656.0	2683.0	0.0	315.0	0.0	0.0	8086.0	1074.0	0.0	0.0
Hakuna	1917.0	298.0	717.0	0.0	2700.0	81066.0	0.0	0.0	0.0	0.0	147234.0	0.0	0.0	0.0	0.0	0.0	751.0	0.0	0.0	3515.0	83900.0	49038.0	0.0	306.0	801.0	232.0	0.0	2683.0	158100.0	0.0	0.0	0.0	0.0	1368.0	262.0	0.0	0.0
Shanette	0.0	0.0	0.0	0.0	0.0	0.0	0.0	0.0	0.0	0.0	0.0	686.0	0.0	0.0	0.0	0.0	0.0	133326.0	0.0	0.0	0.0	0.0	121391.0	0.0	0.0	0.0	686.0	0.0	0.0	138877.0	0.0	0.0	0.0	0.0	0.0	0.0	0.0
phiNIT1	386.0	0.0	0.0	5261.0	386.0	0.0	0.0	0.0	0.0	11847.0	0.0	0.0	139833.0	0.0	350.0	137315.0	350.0	0.0	533.0	386.0	0.0	0.0	0.0	0.0	0.0	0.0	0.0	315.0	0.0	0.0	155631.0	0.0	9892.0	0.0	350.0	701.0	387.0
Bc431v3	0.0	659.0	613.0	0.0	0.0	0.0	0.0	6777.0	0.0	0.0	0.0	0.0	0.0	0.0	101909.0	0.0	124017.0	0.0	11232.0	0.0	0.0	160.0	0.0	659.0	232.0	613.0	0.0	0.0	0.0	0.0	0.0	158621.0	0.0	432.0	111287.0	0.0	953.0
Goe3	0.0	0.0	0.0	0.0	0.0	0.0	0.0	0.0	0.0	153297.0	0.0	0.0	7950.0	241.0	0.0	11966.0	0.0	0.0	0.0	0.0	0.0	0.0	0.0	0.0	0.0	0.0	0.0	0.0	0.0	0.0	9892.0	0.0	156430.0	0.0	0.0	241.0	0.0
B4	7258.0	109154.0	111688.0	0.0	6791.0	395.0	0.0	388.0	0.0	0.0	403.0	0.0	0.0	0.0	613.0	0.0	904.0	0.0	459.0	6540.0	698.0	766.0	0.0	110679.0	135165.0	110858.0	0.0	8086.0	1368.0	0.0	0.0	432.0	0.0	162596.0	613.0	0.0	396.0
JBP901	999.0	659.0	613.0	289.0	1073.0	0.0	0.0	15006.0	0.0	0.0	0.0	0.0	0.0	0.0	132034.0	371.0	112632.0	0.0	11414.0	1074.0	0.0	0.0	0.0	659.0	1418.0	613.0	0.0	1074.0	262.0	0.0	350.0	111287.0	0.0	613.0	159492.0	0.0	364.0
Bp8p-C	0.0	0.0	0.0	0.0	0.0	0.0	81290.0	333.0	0.0	241.0	0.0	0.0	701.0	120708.0	0.0	0.0	0.0	0.0	333.0	0.0	0.0	0.0	0.0	0.0	0.0	0.0	0.0	0.0	0.0	0.0	701.0	0.0	241.0	0.0	0.0	151417.0	370.0
Mater	0.0	0.0	0.0	0.0	0.0	0.0	453.0	361.0	3156.0	0.0	0.0	0.0	387.0	369.0	364.0	387.0	364.0	0.0	361.0	0.0	0.0	0.0	0.0	0.0	0.0	487.0	0.0	0.0	0.0	0.0	387.0	953.0	0.0	396.0	364.0	370.0	164302.0

## Sheet: Table S5-One step growth
One step growth experiments
Experiment 1
time	PFU in 100 µl
5	2
10	3.5
15	3
20	5.5
25	3.5
30	4.5
35	3.5
40	3.5
45	4.5
50	5
55	4.5
60	4.5
65	3.5
75	192	Burst
80	298.5
85	460
90	575
95	400
100	560
105	840
110	390
115	320
120	470
		latent period:	75 min
		burst size:	114.869
Experiment 2
time	PFU2 100 µl
10	1
15	3.5
20	4
25	2.5
30	5.5
35	2
40	2.5
45	4
50	4
55	1
60	2.5
65	3.5
70	30
75	385	Burst
80	80
85	270
90	400
95	410
100	440
105	615
110	330
115	170
120	270
		latent period	75 min
		burst size	113.125
Host culture of OD600 1 was infected with vB_BveM-Goe7 at 30°C and aerobically incubated in a conical flask. Samples of 100 µl were taken every 5 min for 2 h and embedded in soft agar and spread on an LB plate. Due to the low PFU counts first 80 min were sample twice. Plaques counts were used to determine latency time and burst size.
